# Supplementary material for: A parasite odyssey: An RNA virus concealed in Toxoplasma gondii
Source: Virus Evol. 2024 May 11;10(1):veae040. doi: 10.1093/ve/veae040 (PMC11137675; doi:10.1093/ve/veae040)
Supplement: veae040_Supp [file veae040_supp.zip]

Archive with 12 entries (12 files):
- suppl_data/ao_supplement_legend.docx
- suppl_data/SF1_tgphylo.png
- suppl_data/SF2_tg_rna_vaf.png
- suppl_data/SF3_rdrp_pid.png
- suppl_data/SF4_narnaphylo.png
- suppl_data/SF5_rdrp_motifs.png
- suppl_data/SF6_rdrp_struc.png
- suppl_data/SF7_dge_monocyte.png
- suppl_data/SF8_dge_batch.png
- suppl_data/ST1_ngo_metadata.xlsx
- suppl_data/ST2_tgondii_strains.xlsx
- suppl_data/ST3_apocryptoviruses.xlsx
