# Supplementary material for: A parasite odyssey: An RNA virus concealed in Toxoplasma gondii
Source: Virus Evol. 2024 May 11;10(1):veae040. doi: 10.1093/ve/veae040 (PMC11137675; doi:10.1093/ve/veae040)
Supplement: veae040_Supp [file veae040_supp.zip › suppl_data/ST1_ngo_metadata.xlsx]

## Sheet: Ngo_study
Supplementary Table 1: Ngo study datasets and meta-data
nrow	Study	BioProject	Run	reads	batch	flowcell	lane	Assay Type	cell_type	cell_genotype	cell_type_description	RNAseq_type	Sample Name	sample_description	sample_id	sample_n	Tg_strain	Tg_genotype_(inferred)	Tg_description	Analyzed_DGE	Ao_contig1_RPKM	Ao_contig2_RPKM
1	Ngo	PRJNA241125	SRR1204731	25241799	149	C2GGYACXX	1	RNA-Seq	adult neuronal progenitor cell	WT	AHNP	mRNA	mRNA-3	More rapid growth in tissue culture, manipulates STAT 3, 6, HIF and others. Virulent (lethal) in some strains of mice as tachyzoites, but not pigs or humans.	mRNA-3	3	GT1 (type I)	WT	Infection with T. gondii GT1 strain (type I)	TRUE	0	0
2	Ngo	PRJNA241125	SRR1204775	23961360	149	C2GGYACXX	3	RNA-Seq	adult neuronal progenitor cell	WT	AHNP	mRNA	mRNA-4	More rapid growth in tissue culture, manipulates STAT 3, 6, HIF and others. Virulent (lethal) in some strains of mice as tachyzoites, but not pigs or humans.	mRNA-4	4	GT1 (type I)	WT	Infection with T. gondii GT1 strain (type I)	TRUE	0	0
3	Ngo	PRJNA241125	SRR1205066	30275688	149	C2GGYACXX	4	RNA-Seq	adult neuronal progenitor cell	WT	AHNP	mRNA	mRNA-9	Slower growth in tissue culture; Less virulent (lethal),makes most brain cysts in mice. Type II GRA15 manipulates human NFKappaB and HDAC.	mRNA-9	9	ME49 (Type II)	WT	Infection with T. gondii ME49 strain (Type II)	TRUE	0	0
4	Ngo	PRJNA241125	SRR1205901	28127738	149	C2GGYACXX	1	RNA-Seq	adult neuronal progenitor cell	WT	AHNP	mRNA	mRNA-10	Slower growth in tissue culture; Less virulent (lethal),makes most brain cysts in mice. Type II GRA15 manipulates human NFKappaB and HDAC.	mRNA-10	10	ME49 (Type II)	WT	Infection with T. gondii ME49 strain (Type II)	TRUE	0	0
5	Ngo	PRJNA241125	SRR1204598	29290471	149	C2GGYACXX	2	RNA-Seq	adult neuronal progenitor cell	WT	AHNP	mRNA	mRNA-21	Pathogenicity in mice not well characterized; from congenitally infected Laotian infant in NCCTS. In U.S. child with hydrocephalus. He died suddenly in infancy.	mRNA-21	21	RAY (type IV)	WT	Infection with T. gondii RAY strain (type IV)	TRUE	0.0320973	0.0532203
6	Ngo	PRJNA241125	SRR1205916	26049613	149	C2GGYACXX	4	RNA-Seq	adult neuronal progenitor cell	WT	AHNP	mRNA	mRNA-22	Pathogenicity in mice not well characterized; from congenitally infected Laotian infant in NCCTS. In U.S. child with hydrocephalus. He died suddenly in infancy.	mRNA-22	22	RAY (type IV)	WT	Infection with T. gondii RAY strain (type IV)	TRUE	0	0
7	Ngo	PRJNA241125	SRR1204610	23601397	149	C2GGYACXX	4	RNA-Seq	adult neuronal progenitor cell	WT	AHNP	mRNA	mRNA-27	Unknown in mice, less virulent, found in Brazil in guinea fowl.	mRNA-27	27	TgBRDKH (tupe I/III)	WT	Infection with T. gondii TgBRDKH strain (tupe I/III)	TRUE	0.0132781	0.0660489
8	Ngo	PRJNA241125	SRR1204611	26741480	149	C2GGYACXX	7	RNA-Seq	adult neuronal progenitor cell	WT	AHNP	mRNA	mRNA-28	Unknown in mice, less virulent, found in Brazil in guinea fowl.	mRNA-28	28	TgBRDKH (tupe I/III)	WT	Infection with T. gondii TgBRDKH strain (tupe I/III)	TRUE	0.0234378	0.0582932
9	Ngo	PRJNA241125	SRR1204654	28795171	149	C2GGYACXX	7	RNA-Seq	adult neuronal progenitor cell	WT	AHNP	mRNA	mRNA-33	Hypervirulent in humans; From Guyana epidemic along Maroni River in Amazon tributary	mRNA-33	33	TgGUY_RUB (Amazonian)	WT	Infection with T. gondii TgGUY_RUB strain (Amazonian)	TRUE	79.0659	191.857
10	Ngo	PRJNA241125	SRR1205923	28467218	149	C2GGYACXX	2	RNA-Seq	adult neuronal progenitor cell	WT	AHNP	mRNA	mRNA-34	Hypervirulent in humans; From Guyana epidemic along Maroni River in Amazon tributary	mRNA-34	34	TgGUY_RUB (Amazonian)	WT	Infection with T. gondii TgGUY_RUB strain (Amazonian)	TRUE	87.2314	195.272
11	Ngo	PRJNA241125	SRR1204593	27817288	149	C2GGYACXX	1	RNA-Seq	adult neuronal progenitor cell	WT	AHNP	mRNA	mRNA-16	Intermediate virulence and cyst production in mice.	mRNA-16	16	VEG (type III)	WT	Infection with T. gondii VEG strain (type III)	TRUE	0	0
12	Ngo	PRJNA241125	SRR1205915	29391260	149	C2GGYACXX	2	RNA-Seq	adult neuronal progenitor cell	WT	AHNP	mRNA	mRNA-15	Intermediate virulence and cyst production in mice.	mRNA-15	15	VEG (type III)	WT	Infection with T. gondii VEG strain (type III)	TRUE	0	0.185632
13	Ngo	PRJNA241125	SRR1204733	29547147	149	C2GGYACXX	3	RNA-Seq	adult neuronal progenitor cell	WT	AHNP	mRNA	mRNA-39	Control	mRNA-39	39	-	WT	Uninfected	TRUE	0	0
14	Ngo	PRJNA241125	SRR1205925	28926066	149	C2GGYACXX	2	RNA-Seq	adult neuronal progenitor cell	WT	AHNP	mRNA	mRNA-40	Control	mRNA-40	40	-	WT	Uninfected	TRUE	0.086671	0.0808361
15	Ngo	PRJNA241125	SRR1204595	23113466	149	C2GGYACXX	2	RNA-Seq	mononuclear cell	WT	MonoMac6	mRNA	mRNA-1	More rapid growth in tissue culture, manipulates STAT 3, 6, HIF and others. Virulent (lethal) in some strains of mice as tachyzoites, but not pigs or humans.	mRNA-1	1	GT1 (type I)	WT	Infection with T. gondii GT1 strain (type I)	TRUE	0.0271168	0.0674432
16	Ngo	PRJNA241125	SRR1204612	26485061	149	C2GGYACXX	6	RNA-Seq	mononuclear cell	WT	MonoMac6	mRNA	mRNA-2	More rapid growth in tissue culture, manipulates STAT 3, 6, HIF and others. Virulent (lethal) in some strains of mice as tachyzoites, but not pigs or humans.	mRNA-2	2	GT1 (type I)	WT	Infection with T. gondii GT1 strain (type I)	TRUE	0.0236648	0
17	Ngo	PRJNA241125	SRR1204805	24798457	149	C2GGYACXX	4	RNA-Seq	mononuclear cell	WT	MonoMac6	mRNA	mRNA-7	Slower growth in tissue culture; Less virulent (lethal),makes most brain cysts in mice. Type II GRA15 manipulates human NFKappaB and HDAC.	mRNA-7	7	ME49 (Type II)	WT	Infection with T. gondii ME49 strain (Type II)	TRUE	0	0
18	Ngo	PRJNA241125	SRR1205936	24507053	149	C2GGYACXX	4	RNA-Seq	mononuclear cell	WT	MonoMac6	mRNA	mRNA-8	Slower growth in tissue culture; Less virulent (lethal),makes most brain cysts in mice. Type II GRA15 manipulates human NFKappaB and HDAC.	mRNA-8	8	ME49 (Type II)	WT	Infection with T. gondii ME49 strain (Type II)	TRUE	0	0
19	Ngo	PRJNA241125	SRR1205921	18808991	149	C2GGYACXX	3	RNA-Seq	mononuclear cell	WT	MonoMac6	mRNA	mRNA-25	Unknown in mice, less virulent, found in Brazil in guinea fowl.	mRNA-25	25	TgBRDKH (tupe I/III)	WT	Infection with T. gondii TgBRDKH strain (tupe I/III)	TRUE	0	0
20	Ngo	PRJNA241125	SRR1205922	23732569	149	C2GGYACXX	6	RNA-Seq	mononuclear cell	WT	MonoMac6	mRNA	mRNA-26	Unknown in mice, less virulent, found in Brazil in guinea fowl.	mRNA-26	26	TgBRDKH (tupe I/III)	WT	Infection with T. gondii TgBRDKH strain (tupe I/III)	TRUE	0	0
21	Ngo	PRJNA241125	SRR1204652	20242480	149	C2GGYACXX	2	RNA-Seq	mononuclear cell	WT	MonoMac6	mRNA	mRNA-31	Hypervirulent in humans; From Guyana epidemic along Maroni River in Amazon tributary	mRNA-31	31	TgGUY_RUB (Amazonian)	WT	Infection with T. gondii TgGUY_RUB strain (Amazonian)	TRUE	16.7818	55.2922
22	Ngo	PRJNA241125	SRR1204653	20644532	149	C2GGYACXX	6	RNA-Seq	mononuclear cell	WT	MonoMac6	mRNA	mRNA-32	Hypervirulent in humans; From Guyana epidemic along Maroni River in Amazon tributary	mRNA-32	32	TgGUY_RUB (Amazonian)	WT	Infection with T. gondii TgGUY_RUB strain (Amazonian)	TRUE	33.8815	165.855
23	Ngo	PRJNA241125	SRR1205181	45537408	149	C2GGYACXX	7	RNA-Seq	mononuclear cell	WT	MonoMac6	mRNA	mRNA-13	Intermediate virulence and cyst production in mice.	mRNA-13	13	VEG (type III)	WT	Infection with T. gondii VEG strain (type III)	TRUE	0.0206455	0.0342322
24	Ngo	PRJNA241125	SRR1205957	27782873	149	C2GGYACXX	6	RNA-Seq	mononuclear cell	WT	MonoMac6	mRNA	mRNA-14	Intermediate virulence and cyst production in mice.	mRNA-14	14	VEG (type III)	WT	Infection with T. gondii VEG strain (type III)	TRUE	0	0
25	Ngo	PRJNA241125	SRR1204659	22909381	149	C2GGYACXX	3	RNA-Seq	mononuclear cell	WT	MonoMac6	mRNA	mRNA-37	Control	mRNA-37	37	-	WT	Uninfected	TRUE	0	0
26	Ngo	PRJNA241125	SRR1204660	23838630	149	C2GGYACXX	6	RNA-Seq	mononuclear cell	WT	MonoMac6	mRNA	mRNA-38	Control	mRNA-38	38	-	WT	Uninfected	TRUE	0	0
27	Ngo	PRJNA241125	SRR1204594	29607644	150	C35RUACXX	1	RNA-Seq	mononuclear cell	WT	MonoMac6	mRNA	mRNA-19	Pathogenicity in mice not well characterized; from congenitally infected Laotian infant in NCCTS. In U.S. child with hydrocephalus. He died suddenly in infancy.	mRNA-19	19	RAY (type IV)	WT	Infection with T. gondii RAY strain (type IV)	FALSE	0	0
28	Ngo	PRJNA241125	SRR1204589	29143763	150	C35RUACXX	3	RNA-Seq	mononuclear cell	WT	MonoMac6	mRNA	mRNA-128	More rapid growth in tissue culture, manipulates STAT 3, 6, HIF and others. Virulent (lethal) in some strains of mice as tachyzoites, but not pigs or humans.	mRNA-128	128	RH (type I)	WT	Infection with T. gondii RH strain (type I)	FALSE	0	0
29	Ngo	PRJNA241125	SRR1205913	34457411	150	C35RUACXX	2	RNA-Seq	mononuclear cell	WT	MonoMac6	mRNA	mRNA-127	More rapid growth in tissue culture, manipulates STAT 3, 6, HIF and others. Virulent (lethal) in some strains of mice as tachyzoites, but not pigs or humans.	mRNA-127	127	RH (type I)	WT	Infection with T. gondii RH strain (type I)	FALSE	0	0
30	Ngo	PRJNA241125	SRR1205914	24198923	150	C35RUACXX	3	RNA-Seq	mononuclear cell	WT	MonoMac6	mRNA	mRNA-129	Control	mRNA-129	129	-	WT	Uninfected	FALSE	0	0
31	Ngo	PRJNA241125	SRR1205831	38809832	156	C42RTACXX	7	RNA-Seq	adult neuronal progenitor cell	WT	AHNP	mRNA	mRNA-C	Atypical T. gondii strain	mRNA-C	C	EGS	WT	Infection with T. gondii EGS strain	FALSE	0	0.0200831
32	Ngo	PRJNA241125	SRR1205832	25073321	156	C42RTACXX	8	RNA-Seq	adult neuronal progenitor cell	WT	AHNP	mRNA	mRNA-D	Atypical T. gondii strain	mRNA-D	D	EGS	WT	Infection with T. gondii EGS strain	FALSE	0	0
33	Ngo	PRJNA241125	SRR1205996	19496475	156	C42RTACXX	8	RNA-Seq	differentiated adult neuronal progenitor cell	WT	AHNP-derived neuronal	mRNA	mRNA-E	Atypical T. gondii strain	mRNA-E	E	EGS	WT	Infection with T. gondii EGS strain	FALSE	0	0
34	Ngo	PRJNA241125	SRR1205997	17045957	156	C42RTACXX	8	RNA-Seq	differentiated adult neuronal progenitor cell	WT	AHNP-derived neuronal	mRNA	mRNA-F	Atypical T. gondii strain	mRNA-F	F	EGS	WT	Infection with T. gondii EGS strain	FALSE	0	0
35	Ngo	PRJNA241125	SRR1205995	32762954	156	C42RTACXX	7	RNA-Seq	mononuclear cell	WT	MonoMac6	mRNA	mRNA-B	Atypical T. gondii strain	mRNA-B	B	EGS	WT	Infection with T. gondii EGS strain	FALSE	0.124346	0.166528
36	Ngo	PRJNA241125	SRR1205804	33131277	156	C42RTACXX	7	RNA-Seq	mononuclear cell	WT	MonoMac6	mRNA	mRNA-20	Pathogenicity in mice not well characterized; from congenitally infected Laotian infant in NCCTS. In U.S. child with hydrocephalus. He died suddenly in infancy.	mRNA-20	20	RAY (type IV)	WT	Infection with T. gondii RAY strain (type IV)	FALSE	0	0
37	Ngo	PRJNA241125	SRR1204590	21053348	156	C42RTACXX	3	RNA-Seq	mononuclear cell	WT	MonoMac6	mRNA	mRNA-130	Control	mRNA-130	130	-	WT	Uninfected	FALSE	0	0
38	Ngo	PRJNA241125	SRR1205217	30191157	157	C457FACXX	2	RNA-Seq	adult neuronal progenitor cell	WT	AHNP	mRNA	mRNA-108A	More rapid growth in tissue culture, manipulates STAT 3, 6, HIF and others. Virulent (lethal) in some strains of mice as tachyzoites, but not pigs or humans.	mRNA-108A	108A	RH (type I)	WT	Infection with T. gondii RH strain (type I)-ku (parental)	FALSE	0.570895	0.283979
39	Ngo	PRJNA241125	SRR1205801	27080644	157	C457FACXX	7	RNA-Seq	adult neuronal progenitor cell	WT	AHNP	mRNA	mRNA-118A	More rapid growth in tissue culture, manipulates STAT 3, 6, HIF and others. Virulent (lethal) in some strains of mice as tachyzoites, but not pigs or humans.	mRNA-118A	118A	RH (type I)	WT	Infection with T. gondii RH strain (type I)-ku (parental)	FALSE	0	0
40	Ngo	PRJNA241125	SRR1205983	11420632	157	C457FACXX	5	RNA-Seq	adult neuronal progenitor cell	WT	AHNP	mRNA	mRNA-117A	More rapid growth in tissue culture, manipulates STAT 3, 6, HIF and others. Virulent (lethal) in some strains of mice as tachyzoites, but not pigs or humans.	mRNA-117A	117A	RH (type I)	WT	Infection with T. gondii RH strain (type I)-ku (parental)	FALSE	0	0
41	Ngo	PRJNA241125	SRR1205829	12802936	157	C457FACXX	3	RNA-Seq	differentiated adult neuronal progenitor cell	WT	AHNP-derived neuronal	mRNA	mRNA-6	More rapid growth in tissue culture, manipulates STAT 3, 6, HIF and others. Virulent (lethal) in some strains of mice as tachyzoites, but not pigs or humans.	mRNA-6	6	GT1 (type I)	WT	Infection with T. gondii GT1 strain (type I)	FALSE	1.71341	0.304392
42	Ngo	PRJNA241125	SRR1205993	39154232	157	C457FACXX	7	RNA-Seq	differentiated adult neuronal progenitor cell	WT	AHNP-derived neuronal	mRNA	mRNA-5	More rapid growth in tissue culture, manipulates STAT 3, 6, HIF and others. Virulent (lethal) in some strains of mice as tachyzoites, but not pigs or humans.	mRNA-5	5	GT1 (type I)	WT	Infection with T. gondii GT1 strain (type I)	FALSE	0	0
43	Ngo	PRJNA241125	SRR1205219	35833926	157	C457FACXX	8	RNA-Seq	differentiated adult neuronal progenitor cell	WT	AHNP-derived neuronal	mRNA	mRNA-17	Intermediate virulence and cyst production in mice.	mRNA-17	17	VEG (type III)	WT	Infection with T. gondii VEG strain (type III)	FALSE	0	0
44	Ngo	PRJNA241125	SRR1205805	10289512	157	C457FACXX	4	RNA-Seq	differentiated adult neuronal progenitor cell	WT	AHNP-derived neuronal	mRNA	mRNA-41	Control	mRNA-41	41	-	WT	Uninfected	FALSE	0	0
45	Ngo	PRJNA241125	SRR1205806	17998010	157	C457FACXX	4	RNA-Seq	differentiated adult neuronal progenitor cell	WT	AHNP-derived neuronal	mRNA	mRNA-42	Control	mRNA-42	42	-	WT	Uninfected	FALSE	0	0
46	Ngo	PRJNA241125	SRR1205830	34306528	157	C457FACXX	5	RNA-Seq	mononuclear cell	WT	MonoMac6	mRNA	mRNA-A	Atypical T. gondii strain	mRNA-A	A	EGS	WT	Infection with T. gondii EGS strain	FALSE	0	0
47	Ngo	PRJNA241125	SRR1205207	27465836	157	C457FACXX	5	RNA-Seq	mononuclear cell	WT	MonoMac6	mRNA	mRNA-105	Slower growth in tissue culture; Less virulent (lethal), makes most brain cysts in mice. Type II GRA15 manipulates human NFKappaB and HDAC.	mRNA-105	105	Pru (type II)	WT	Infection with T. gondii Pru strain (type II)-ku (parental)	FALSE	0	0
48	Ngo	PRJNA241125	SRR1205981	31047633	157	C457FACXX	5	RNA-Seq	mononuclear cell	WT	MonoMac6	mRNA	mRNA-106	Slower growth in tissue culture; Less virulent (lethal), makes most brain cysts in mice. Type II GRA15 manipulates human NFKappaB and HDAC.	mRNA-106	106	Pru (type II)	WT	Infection with T. gondii Pru strain (type II)-ku (parental)	FALSE	0	0
49	Ngo	PRJNA241125	SRR5639079	39049897	32	HFGKKBGXX	1	RNA-Seq	AHNP-derived neurons	WT	-	mRNA	rm4_ND_VEG_8.5_145	mRNA sample from human AHNP cells infected with ND_VEG_8.5_145	GCID_TOXO_00114	114	VEG (type III)	WT	-	FALSE	0	0
50	Ngo	PRJNA241125	SRR5640142	43070760	32	HFGKKBGXX	1	RNA-Seq	AHNP-derived neurons	WT	-	mRNA	rm18_ND_VEG_9_105	mRNA sample from human AHNP cells infected with ND_VEG_9_105	GCID_TOXO_00128	128	VEG (type III)	WT	-	FALSE	0	0
51	Ngo	PRJNA241125	SRR5640133	44842234	32	HFGKKBGXX	1	RNA-Seq	AHNP-derived neurons	WT	-	mRNA	rm15_ND_EGS_9.5_152	mRNA sample from human AHNP cells infected with ND_EGS_9.5_152	GCID_TOXO_00125	125	EGS	WT	-	FALSE	0	0
52	Ngo	PRJNA241125	SRR5639112	39575439	32	HFGKKBGXX	1	RNA-Seq	AHNP-derived neurons	WT	-	mRNA	rm5_ND_GT-1_9.9_141	mRNA sample from human AHNP cells infected with ND_GT-1_9.9_141	GCID_TOXO_00115	115	GT1 (type I)	WT	-	FALSE	0	0
53	Ngo	PRJNA241125	SRR5640134	44159812	32	HFGKKBGXX	1	RNA-Seq	AHNP-derived neurons	WT	-	mRNA	rm16_ND_GT-1_8.6_141	mRNA sample from human AHNP cells infected with ND_GT-1_8.6_141	GCID_TOXO_00126	126	GT1 (type I)	WT	-	FALSE	0	0
54	Ngo	PRJNA241125	SRR5639074	46479746	32	HFGKKBGXX	1	RNA-Seq	AHNP-derived neurons	WT	-	mRNA	rm3_ND_Me49_8.4_54	mRNA sample from human AHNP cells infected with ND_Me49_8.4_54	GCID_TOXO_00086	86	ME49 (Type II)	WT	-	FALSE	0	0
55	Ngo	PRJNA241125	SRR5640135	43569149	32	HFGKKBGXX	1	RNA-Seq	AHNP-derived neurons	WT	-	mRNA	rm17_ND_Me49_8.2_85	mRNA sample from human AHNP cells infected with ND_Me49_8.2_85	GCID_TOXO_00127	127	ME49 (Type II)	WT	-	FALSE	0	0
56	Ngo	PRJNA241125	SRR5639078	44403349	32	HFGKKBGXX	1	RNA-Seq	AHNP-derived neurons	WT	-	mRNA	rm2_ND_none_8.9_120	mRNA sample from human AHNP cells infected with ND_none_8.9_120	GCID_TOXO_00113	113	-	WT	-	FALSE	0	0
57	Ngo	PRJNA241125	SRR5640149	47563104	32	HFGKKBGXX	1	RNA-Seq	AHNP-derived neurons	WT	-	mRNA	rm19_ND_none_10_106	mRNA sample from human AHNP cells infected with ND_none_10_106	GCID_TOXO_00129	129	-	WT	-	FALSE	0	0
58	Ngo	PRJNA241125	SRR5639194	56739943	31	HFKJCBGXX	1	RNA-Seq	AHNP-derived neurons	WT	-	mRNA	rm14_ND_EGS_9.6_171	mRNA sample from human AHNP cells infected with ND_EGS_9.6_171	GCID_TOXO_00124	124	EGS	WT	-	FALSE	0	0
59	Ngo	PRJNA241125	SRR5639120	38118394	31	HFKJCBGXX	1	RNA-Seq	fibroblasts	WT	-	mRNA	rm7_HFF_EGS_2_9.7_114	missing	GCID_TOXO_00117	117	EGS	WT	-	FALSE	0	0
60	Ngo	PRJNA241125	SRR5639121	48596990	31	HFKJCBGXX	1	RNA-Seq	fibroblasts	WT	-	mRNA	rm8_HFF_EGS_18_9.9_145	missing	GCID_TOXO_00118	118	EGS	WT	-	FALSE	0	0
61	Ngo	PRJNA241125	SRR5639122	35690807	31	HFKJCBGXX	1	RNA-Seq	fibroblasts	WT	-	mRNA	rm9_HFF_EGS_48_10_80	missing	GCID_TOXO_00119	119	EGS	WT	-	FALSE	0	0
62	Ngo	PRJNA241125	SRR5639129	50349224	31	HFKJCBGXX	1	RNA-Seq	fibroblasts	WT	-	mRNA	rm10_HFF_EGS_2_9.8_80	missing	GCID_TOXO_00120	120	EGS	WT	-	FALSE	0	0
63	Ngo	PRJNA241125	SRR5639130	47806506	31	HFKJCBGXX	1	RNA-Seq	fibroblasts	WT	-	mRNA	rm11_HFF_EGS_18_9.9_154	missing	GCID_TOXO_00121	121	EGS	WT	-	FALSE	0	0
64	Ngo	PRJNA241125	SRR5639131	38823198	31	HFKJCBGXX	1	RNA-Seq	fibroblasts	WT	-	mRNA	rm12_HFF_EGS_48_9.2_109	missing	GCID_TOXO_00122	122	EGS	WT	-	FALSE	0	0
65	Ngo	PRJNA241125	SRR5639119	37441295	31	HFKJCBGXX	1	RNA-Seq	fibroblasts	WT	-	mRNA	rm6_HFF_none_10_115	missing	GCID_TOXO_00116	116	-	WT	-	FALSE	0	0
66	Ngo	PRJNA241125	SRR5639193	53396913	31	HFKJCBGXX	1	RNA-Seq	fibroblasts	WT	-	mRNA	rm13_HFF_none_8.9_110	missing	GCID_TOXO_00123	123	-	WT	-	FALSE	0	0
67	Ngo	PRJNA241125	SRR1205802	22351354	156	C42RTACXX	8	RNA-Seq	mononuclear cell	WT	MonoMac6	mRNA	mRNA-138	Secreted protein into the host cell. Ribosomal protein/small subunit 13. Knockout results in G0 arrested parasite. First step of stress response and bradyzoite differentiation. Prolonged survival knockout 100% protective vaccine.	mRNA-138	138	RH (type I)	RPS 13-conditional KO-Tet on	Infection with T. gondii RH strain (type I) RPS 13-conditional KO-Tet on	FALSE	0	0
68	Ngo	PRJNA241125	SRR1205984	16406396	156	C42RTACXX	7	RNA-Seq	mononuclear cell	WT	MonoMac6	mRNA	mRNA-137	Secreted protein into the host cell. Ribosomal protein/small subunit 13. Knockout results in G0 arrested parasite. First step of stress response and bradyzoite differentiation. Prolonged survival knockout 100% protective vaccine.	mRNA-137	137	RH (type I)	RPS 13-conditional KO-Tet on	Infection with T. gondii RH strain (type I) RPS 13-conditional KO-Tet on	FALSE	0	0
69	Ngo	PRJNA241125	SRR1205803	47050278	157	C457FACXX	8	RNA-Seq	adult neuronal progenitor cell	WT	AHNP	mRNA	mRNA-139	Secreted protein into the host cell. Ribosomal protein/small subunit 13. Knockout results in G0 arrested parasite. First step of stress response and bradyzoite differentiation. Prolonged survival knockout 100% protective vaccine.	mRNA-139	139	RH (type I)	RPS 13-conditional KO-Tet on	Infection with T. gondii RH strain (type I) RPS 13-conditional KO-Tet on	FALSE	0.00666056	0
70	Ngo	PRJNA241125	SRR1205985	46081849	157	C457FACXX	8	RNA-Seq	adult neuronal progenitor cell	WT	AHNP	mRNA	mRNA-140	Secreted protein into the host cell. Ribosomal protein/small subunit 13. Knockout results in G0 arrested parasite. First step of stress response and bradyzoite differentiation. Prolonged survival knockout 100% protective vaccine.	mRNA-140	140	RH (type I)	RPS 13-conditional KO-Tet on	Infection with T. gondii RH strain (type I) RPS 13-conditional KO-Tet on	FALSE	0	0.0169139
71	Ngo	PRJNA241125	SRR1204782	22274847	149	C2GGYACXX	7	RNA-Seq	mononuclear cell	WT	MonoMac6	mRNA	mRNA-71	Secreted protein into the host cell. Ribosomal protein/small subunit 13. Knockout results in G0 arrested parasite. First step of stress response and bradyzoite differentiation. Prolonged survival knockout 100% protective vaccine.	mRNA-71	71	RH (type I)	RPS 13-conditional KO-Tet off	Infection with T. gondii RH strain (type I) RPS 13-conditional KO-Tet off	FALSE	0	0.104974
72	Ngo	PRJNA241125	SRR1204784	22422879	149	C2GGYACXX	7	RNA-Seq	mononuclear cell	WT	MonoMac6	mRNA	mRNA-72	Secreted protein into the host cell. Ribosomal protein/small subunit 13. Knockout results in G0 arrested parasite. First step of stress response and bradyzoite differentiation. Prolonged survival knockout 100% protective vaccine.	mRNA-72	72	RH (type I)	RPS 13-conditional KO-Tet off	Infection with T. gondii RH strain (type I) RPS 13-conditional KO-Tet off	FALSE	0.0279519	0.104281
73	Ngo	PRJNA241125	SRR1205933	25979662	150	C35RUACXX	1	RNA-Seq	adult neuronal progenitor cell	WT	AHNP	mRNA	mRNA-73	Secreted protein into the host cell. Ribosomal protein/small subunit 13. Knockout results in G0 arrested parasite. First step of stress response and bradyzoite differentiation. Prolonged survival knockout 100% protective vaccine.	mRNA-73	73	RH (type I)	RPS 13-conditional KO-Tet off	Infection with T. gondii RH strain (type I) RPS 13-conditional KO-Tet off	FALSE	0.0120626	0.0600026
74	Ngo	PRJNA241125	SRR1205934	32510779	150	C35RUACXX	2	RNA-Seq	adult neuronal progenitor cell	WT	AHNP	mRNA	mRNA-74	Secreted protein into the host cell. Ribosomal protein/small subunit 13. Knockout results in G0 arrested parasite. First step of stress response and bradyzoite differentiation. Prolonged survival knockout 100% protective vaccine.	mRNA-74	74	RH (type I)	RPS 13-conditional KO-Tet off	Infection with T. gondii RH strain (type I) RPS 13-conditional KO-Tet off	FALSE	0	0
75	Ngo	PRJNA241125	SRR1205994	39928097	157	C457FACXX	7	RNA-Seq	differentiated adult neuronal progenitor cell	WT	AHNP-derived neuronal	mRNA	mRNA-76	Secreted protein into the host cell. Ribosomal protein/small subunit 13. Knockout results in G0 arrested parasite. First step of stress response and bradyzoite differentiation. Prolonged survival knockout 100% protective vaccine.	mRNA-76	76	RH (type I)	RPS 13-conditional KO-Tet off	Infection with T. gondii RH strain (type I) RPS 13-conditional KO-Tet off	FALSE	0.125578	0.0390413
76	Ngo	PRJNA241125	SRR1205828	21822048	157	C457FACXX	4	RNA-Seq	adult neuronal progenitor cell	WT	AHNP	mRNA	mRNA-56A	ROP5 is a vaccine candidate and it has been implicated as a major virulence factor that reduces the accumulation of immunity-related GTPases (IRG) in parasitophorous vacuole membrane (PVM), which maintains PVM integrity and evades IFN_-mediated killing...	mRNA-56A	56A	RH (type I)	ROP 5-KO	Infection with T. gondii RH strain (type I) ROP 5-KO	FALSE	0	0
77	Ngo	PRJNA241125	SRR1205990	32051895	157	C457FACXX	2	RNA-Seq	adult neuronal progenitor cell	WT	AHNP	mRNA	mRNA-55A	ROP5 is a vaccine candidate and it has been implicated as a major virulence factor that reduces the accumulation of immunity-related GTPases (IRG) in parasitophorous vacuole membrane (PVM), which maintains PVM integrity and evades IFN_-mediated killing...	mRNA-55A	55A	RH (type I)	ROP 5-KO	Infection with T. gondii RH strain (type I) ROP 5-KO	FALSE	0	0
78	Ngo	PRJNA241125	SRR1205799	22522255	157	C457FACXX	2	RNA-Seq	mononuclear cell	WT	MonoMac6	mRNA	mRNA-118	ROP5 is a vaccine candidate and it has been implicated as a major virulence factor that reduces the accumulation of immunity-related GTPases (IRG) in parasitophorous vacuole membrane (PVM), which maintains PVM integrity and evades IFN_-mediated killing...	mRNA-118	118	RH (type I)	ROP 5-KO	Infection with T. gondii RH strain (type I) ROP 5-KO	FALSE	0	0
79	Ngo	PRJNA241125	SRR1205982	28679025	157	C457FACXX	5	RNA-Seq	mononuclear cell	WT	MonoMac6	mRNA	mRNA-117	ROP5 is a vaccine candidate and it has been implicated as a major virulence factor that reduces the accumulation of immunity-related GTPases (IRG) in parasitophorous vacuole membrane (PVM), which maintains PVM integrity and evades IFN_-mediated killing...	mRNA-117	117	RH (type I)	ROP 5-KO	Infection with T. gondii RH strain (type I) ROP 5-KO	FALSE	0	0
80	Ngo	PRJNA241125	SRR1205989	26300404	157	C457FACXX	2	RNA-Seq	mononuclear cell	WT	MonoMac6	mRNA	mRNA-55	ROP5 is a vaccine candidate and it has been implicated as a major virulence factor that reduces the accumulation of immunity-related GTPases (IRG) in parasitophorous vacuole membrane (PVM), which maintains PVM integrity and evades IFN_-mediated killing...	mRNA-55	55	RH (type I)	ROP 5-KO	Infection with T. gondii RH strain (type I) ROP 5-KO	FALSE	0	0
81	Ngo	PRJNA241125	SRR1205991	28390942	157	C457FACXX	5	RNA-Seq	mononuclear cell	WT	MonoMac6	mRNA	mRNA-56	ROP5 is a vaccine candidate and it has been implicated as a major virulence factor that reduces the accumulation of immunity-related GTPases (IRG) in parasitophorous vacuole membrane (PVM), which maintains PVM integrity and evades IFN_-mediated killing...	mRNA-56	56	RH (type I)	ROP 5-KO	Infection with T. gondii RH strain (type I) ROP 5-KO	FALSE	0	0
82	Ngo	PRJNA241125	SRR1204778	25702721	149	C2GGYACXX	3	RNA-Seq	mononuclear cell	WT	MonoMac6	mRNA	mRNA-51	Type II Prugneaud strain with a type I-GRA15 domain swap. Secreted protein into the host cell. Modulates NFKappaB, interacts with HDAC.	mRNA-51	51	Pru (type II)	KO GRA 15-KO-Domain Swap	Infection with T. gondii Pru strain (type II) KO GRA 15-KO-Domain Swap	FALSE	0	0
83	Ngo	PRJNA241125	SRR1205927	43273081	149	C2GGYACXX	6	RNA-Seq	mononuclear cell	WT	MonoMac6	mRNA	mRNA-52	Type II Prugneaud strain with a type I-GRA15 domain swap. Secreted protein into the host cell. Modulates NFKappaB, interacts with HDAC.	mRNA-52	52	Pru (type II)	KO GRA 15-KO-Domain Swap	Infection with T. gondii Pru strain (type II) KO GRA 15-KO-Domain Swap	FALSE	0.00724195	0
84	Ngo	PRJNA241125	SRR1204779	20534870	150	C35RUACXX	3	RNA-Seq	adult neuronal progenitor cell	WT	AHNP	mRNA	mRNA-53	Type II Prugneaud strain with a type I-GRA15 domain swap. Secreted protein into the host cell. Modulates NFKappaB, interacts with HDAC.	mRNA-53	53	Pru (type II)	KO GRA 15-KO-Domain Swap	Infection with T. gondii Pru strain (type II) KO GRA 15-KO-Domain Swap	FALSE	0	0
85	Ngo	PRJNA241125	SRR1204781	20403774	150	C35RUACXX	3	RNA-Seq	adult neuronal progenitor cell	WT	AHNP	mRNA	mRNA-54	Type II Prugneaud strain with a type I-GRA15 domain swap. Secreted protein into the host cell. Modulates NFKappaB, interacts with HDAC.	mRNA-54	54	Pru (type II)	KO GRA 15-KO-Domain Swap	Infection with T. gondii Pru strain (type II) KO GRA 15-KO-Domain Swap	FALSE	0	0
86	Ngo	PRJNA241125	SRR1205815	25952533	156	C42RTACXX	8	RNA-Seq	mononuclear cell	WT	MonoMac6	mRNA	mRNA-43	GRA1 is a good vaccine candidate. Interacts with TGF beta in human PBMC.	mRNA-43	43	Pru (type II)	GRA 1-KO	Infection with T. gondii Pru strain (type II) GRA 1-KO	FALSE	0	0
87	Ngo	PRJNA241125	SRR1205816	19347246	156	C42RTACXX	7	RNA-Seq	mononuclear cell	WT	MonoMac6	mRNA	mRNA-44	GRA1 is a good vaccine candidate. Interacts with TGF beta in human PBMC.	mRNA-44	44	Pru (type II)	GRA 1-KO	Infection with T. gondii Pru strain (type II) GRA 1-KO	FALSE	0	0
88	Ngo	PRJNA241125	SRR1205817	12306789	157	C457FACXX	4	RNA-Seq	adult neuronal progenitor cell	WT	AHNP	mRNA	mRNA-45A	GRA1 is a good vaccine candidate. Interacts with TGF beta in human PBMC.	mRNA-45A	45A	Pru (type II)	GRA 1-KO	Infection with T. gondii Pru strain (type II) GRA 1-KO	FALSE	0	0
89	Ngo	PRJNA241125	SRR1205818	13128336	157	C457FACXX	7	RNA-Seq	adult neuronal progenitor cell	WT	AHNP	mRNA	mRNA-46A	GRA1 is a good vaccine candidate. Interacts with TGF beta in human PBMC.	mRNA-46A	46A	Pru (type II)	GRA 1-KO	Infection with T. gondii Pru strain (type II) GRA 1-KO	FALSE	0	0
90	Ngo	PRJNA241125	SRR1204586	28850100	149	C2GGYACXX	1	RNA-Seq	mononuclear cell	WT	MonoMac6	mRNA	mRNA-113	Type II Prugneaud strain with a type I-GRA15 domain swap. Secreted protein into the host cell. Modulates NFKappaB, interacts with HDAC.	mRNA-113	113	Pru (type II)	GRA 15-KO-Domain Swap	Infection with T. gondii Pru strain (type II) GRA 15-KO-Domain Swap	FALSE	0	0
91	Ngo	PRJNA241125	SRR1205910	26284904	149	C2GGYACXX	1	RNA-Seq	mononuclear cell	WT	MonoMac6	mRNA	mRNA-114	Type II Prugneaud strain with a type I-GRA15 domain swap. Secreted protein into the host cell. Modulates NFKappaB, interacts with HDAC.	mRNA-114	114	Pru (type II)	GRA 15-KO-Domain Swap	Infection with T. gondii Pru strain (type II) GRA 15-KO-Domain Swap	FALSE	0	0
92	Ngo	PRJNA241125	SRR1204587	20732416	150	C35RUACXX	1	RNA-Seq	adult neuronal progenitor cell	WT	AHNP	mRNA	mRNA-115	Type II Prugneaud strain with a type I-GRA15 domain swap. Secreted protein into the host cell. Modulates NFKappaB, interacts with HDAC.	mRNA-115	115	Pru (type II)	GRA 15-KO-Domain Swap	Infection with T. gondii Pru strain (type II) GRA 15-KO-Domain Swap	FALSE	0	0
93	Ngo	PRJNA241125	SRR1204588	20777072	150	C35RUACXX	1	RNA-Seq	adult neuronal progenitor cell	WT	AHNP	mRNA	mRNA-116	Type II Prugneaud strain with a type I-GRA15 domain swap. Secreted protein into the host cell. Modulates NFKappaB, interacts with HDAC.	mRNA-116	116	Pru (type II)	GRA 15-KO-Domain Swap	Infection with T. gondii Pru strain (type II) GRA 15-KO-Domain Swap	FALSE	0	0
94	Ngo	PRJNA241125	SRR1205796	13865960	157	C457FACXX	3	RNA-Seq	differentiated adult neuronal progenitor cell	WT	AHNP-derived neuronal	mRNA	mRNA-115A	Type II Prugneaud strain with a type I-GRA15 domain swap. Secreted protein into the host cell. Modulates NFKappaB, interacts with HDAC.	mRNA-115A	115A	Pru (type II)	GRA 15-KO-Domain Swap	Infection with T. gondii Pru strain (type II) GRA 15-KO-Domain Swap	FALSE	0	0
95	Ngo	PRJNA241125	SRR1205798	23746771	157	C457FACXX	8	RNA-Seq	differentiated adult neuronal progenitor cell	WT	AHNP-derived neuronal	mRNA	mRNA-116A	Type II Prugneaud strain with a type I-GRA15 domain swap. Secreted protein into the host cell. Modulates NFKappaB, interacts with HDAC.	mRNA-116A	116A	Pru (type II)	GRA 15-KO-Domain Swap	Infection with T. gondii Pru strain (type II) GRA 15-KO-Domain Swap	FALSE	0	0.0328223
96	Ngo	PRJNA241125	SRR1205987	12587152	157	C457FACXX	4	RNA-Seq	differentiated adult neuronal progenitor cell	WT	AHNP-derived neuronal	mRNA	mRNA-53A	Type II Prugneaud strain with a type I-GRA15 domain swap. Secreted protein into the host cell. Modulates NFKappaB, interacts with HDAC.	mRNA-53A	53A	Pru (type II)	GRA 15-KO-Domain Swap	Infection with T. gondii Pru strain (type II) GRA 15-KO-Domain Swap	FALSE	0.0497939	0.123844
97	Ngo	PRJNA241125	SRR1205988	13078337	157	C457FACXX	2	RNA-Seq	differentiated adult neuronal progenitor cell	WT	AHNP-derived neuronal	mRNA	mRNA-54A	Type II Prugneaud strain with a type I-GRA15 domain swap. Secreted protein into the host cell. Modulates NFKappaB, interacts with HDAC.	mRNA-54A	54A	Pru (type II)	GRA 15-KO-Domain Swap	Infection with T. gondii Pru strain (type II) GRA 15-KO-Domain Swap	FALSE	0	0
98	Ngo	PRJNA241125	SRR1205902	22692481	149	C2GGYACXX	4	RNA-Seq	mononuclear cell	WT	MonoMac6	mRNA	mRNA-109	GRA10 knockout parasites can escape cell death phenotype in MonoMac 6 cells. Said to interact with TAF1B	mRNA-109	109	RH (type I)	GRA 10-conditional KO-Tet on	Infection with T. gondii RH strain (type I) GRA 10-conditional KO-Tet on	FALSE	0	0
99	Ngo	PRJNA241125	SRR1205909	21727430	149	C2GGYACXX	1	RNA-Seq	mononuclear cell	WT	MonoMac6	mRNA	mRNA-110	GRA10 knockout parasites can escape cell death phenotype in MonoMac 6 cells. Said to interact with TAF1B	mRNA-110	110	RH (type I)	GRA 10-conditional KO-Tet on	Infection with T. gondii RH strain (type I) GRA 10-conditional KO-Tet on	FALSE	0	0
100	Ngo	PRJNA241125	SRR1205221	19568020	156	C42RTACXX	7	RNA-Seq	adult neuronal progenitor cell	WT	AHNP	mRNA	mRNA-111a	GRA10 knockout parasites can escape cell death phenotype in MonoMac 6 cells. Said to interact with TAF1B	mRNA-111a	111a	RH (type I)	GRA 10-conditional KO-Tet on	Infection with T. gondii RH strain (type I) GRA 10-conditional KO-Tet on	FALSE	0	0
101	Ngo	PRJNA241125	SRR1205986	31819536	156	C42RTACXX	8	RNA-Seq	adult neuronal progenitor cell	WT	AHNP	mRNA	mRNA-49A	GRA10 knockout parasites can escape cell death phenotype in MonoMac 6 cells. Said to interact with TAF1B	mRNA-49A	49A	RH (type I)	GRA 10-conditional KO-Tet on	Infection with T. gondii RH strain (type I) GRA 10-conditional KO-Tet on	FALSE	0.00984871	0
102	Ngo	PRJNA241125	SRR1205795	35871598	157	C457FACXX	3	RNA-Seq	adult neuronal progenitor cell	WT	AHNP	mRNA	mRNA-112A	GRA10 knockout parasites can escape cell death phenotype in MonoMac 6 cells. Said to interact with TAF1B	mRNA-112A	112A	RH (type I)	GRA 10-conditional KO-Tet on	Infection with T. gondii RH strain (type I) GRA 10-conditional KO-Tet on	FALSE	0.0087362	0
103	Ngo	PRJNA241125	SRR1205827	28224327	157	C457FACXX	4	RNA-Seq	adult neuronal progenitor cell	WT	AHNP	mRNA	mRNA-50A	GRA10 knockout parasites can escape cell death phenotype in MonoMac 6 cells. Said to interact with TAF1B	mRNA-50A	50A	RH (type I)	GRA 10-conditional KO-Tet on	Infection with T. gondii RH strain (type I) GRA 10-conditional KO-Tet on	FALSE	0.599575	0.994151
104	Ngo	PRJNA241125	SRR1205220	28195233	157	C457FACXX	2	RNA-Seq	differentiated adult neuronal progenitor cell	WT	AHNP-derived neuronal	mRNA	mRNA-111	GRA10 knockout parasites can escape cell death phenotype in MonoMac 6 cells. Said to interact with TAF1B	mRNA-111	111	RH (type I)	GRA 10-conditional KO-Tet on	Infection with T. gondii RH strain (type I) GRA 10-conditional KO-Tet on	FALSE	0	0
105	Ngo	PRJNA241125	SRR1205794	10808176	157	C457FACXX	3	RNA-Seq	differentiated adult neuronal progenitor cell	WT	AHNP-derived neuronal	mRNA	mRNA-112	GRA10 knockout parasites can escape cell death phenotype in MonoMac 6 cells. Said to interact with TAF1B	mRNA-112	112	RH (type I)	GRA 10-conditional KO-Tet on	Infection with T. gondii RH strain (type I) GRA 10-conditional KO-Tet on	FALSE	0	0
106	Ngo	PRJNA241125	SRR1204776	21037487	149	C2GGYACXX	3	RNA-Seq	mononuclear cell	WT	MonoMac6	mRNA	mRNA-48	GRA10 knockout parasites can escape cell death phenotype in MonoMac 6 cells. Said to interact with TAF1B	mRNA-48	48	RH (type I)	GRA 10-conditional KO-Tet off	Infection with T. gondii RH strain (type I) GRA 10-conditional KO-Tet off	FALSE	0	0
107	Ngo	PRJNA241125	SRR1205926	23748187	149	C2GGYACXX	7	RNA-Seq	mononuclear cell	WT	MonoMac6	mRNA	mRNA-47	GRA10 knockout parasites can escape cell death phenotype in MonoMac 6 cells. Said to interact with TAF1B	mRNA-47	47	RH (type I)	GRA 10-conditional KO-Tet off	Infection with T. gondii RH strain (type I) GRA 10-conditional KO-Tet off	FALSE	0.0659801	0.0328203
108	Ngo	PRJNA241125	SRR1205819	18661565	157	C457FACXX	3	RNA-Seq	adult neuronal progenitor cell	WT	AHNP	mRNA	mRNA-49	GRA10 knockout parasites can escape cell death phenotype in MonoMac 6 cells. Said to interact with TAF1B	mRNA-49	49	RH (type I)	GRA 10-conditional KO-Tet off	Infection with T. gondii RH strain (type I) GRA 10-conditional KO-Tet off	FALSE	0	0
109	Ngo	PRJNA241125	SRR1205820	17946920	157	C457FACXX	3	RNA-Seq	adult neuronal progenitor cell	WT	AHNP	mRNA	mRNA-50	GRA10 knockout parasites can escape cell death phenotype in MonoMac 6 cells. Said to interact with TAF1B	mRNA-50	50	RH (type I)	GRA 10-conditional KO-Tet off	Infection with T. gondii RH strain (type I) GRA 10-conditional KO-Tet off	FALSE	0	0
110	Ngo	PRJNA241125	SRR1204785	39737036	150	C35RUACXX	3	RNA-Seq	mononuclear cell	KO	MonoMac6 ALOX12 knock down	mRNA	mRNA-78	More rapid growth in tissue culture, manipulates STAT 3, 6, HIF and others. Virulent (lethal) in some strains of mice as tachyzoites, but not pigs or humans.	mRNA-78	78	RH (type I)	WT	Infection with T. gondii RH strain (type I)	FALSE	0	0
111	Ngo	PRJNA241125	SRR1204869	29058467	150	C35RUACXX	2	RNA-Seq	mononuclear cell	KO	MonoMac6 NALP1 knock down	mRNA	mRNA-81	More rapid growth in tissue culture, manipulates STAT 3, 6, HIF and others. Virulent (lethal) in some strains of mice as tachyzoites, but not pigs or humans.	mRNA-81	81	RH (type I)	WT	Infection with T. gondii RH strain (type I)	FALSE	0	0
112	Ngo	PRJNA241125	SRR1204891	22277556	150	C35RUACXX	2	RNA-Seq	mononuclear cell	KO	MonoMac6 NALP1 knock down	mRNA	mRNA-82	More rapid growth in tissue culture, manipulates STAT 3, 6, HIF and others. Virulent (lethal) in some strains of mice as tachyzoites, but not pigs or humans.	mRNA-82	82	RH (type I)	WT	Infection with T. gondii RH strain (type I)	FALSE	0	0
113	Ngo	PRJNA241125	SRR1205935	22397760	150	C35RUACXX	2	RNA-Seq	mononuclear cell	KO	MonoMac6 ALOX12 knock down	mRNA	mRNA-77	More rapid growth in tissue culture, manipulates STAT 3, 6, HIF and others. Virulent (lethal) in some strains of mice as tachyzoites, but not pigs or humans.	mRNA-77	77	RH (type I)	WT	Infection with T. gondii RH strain (type I)	FALSE	0	0
114	Ngo	PRJNA241125	SRR1204804	26006138	150	C35RUACXX	1	RNA-Seq	mononuclear cell	KO	MonoMac6 ALOX12 knock down	mRNA	mRNA-79	Control	mRNA-79	79	-	WT	Uninfected	FALSE	0	0
115	Ngo	PRJNA241125	SRR1204823	53213120	150	C35RUACXX	3	RNA-Seq	mononuclear cell	KO	MonoMac6 ALOX12 knock down	mRNA	mRNA-80	Control	mRNA-80	80	-	WT	Uninfected	FALSE	0	0
116	Ngo	PRJNA241125	SRR1204915	35763350	150	C35RUACXX	2	RNA-Seq	mononuclear cell	KO	MonoMac6 NALP1 knock down	mRNA	mRNA-83	Control	mRNA-83	83	-	WT	Uninfected	FALSE	0	0
117	Ngo	PRJNA241125	SRR1205045	25213299	150	C35RUACXX	1	RNA-Seq	mononuclear cell	KO	MonoMac6 NALP1 knock down	mRNA	mRNA-84	Control	mRNA-84	84	-	WT	Uninfected	FALSE	0	0
118	Ngo	PRJNA241125	SRR1204777	18214703	149	C2GGYACXX	8	RNA-Seq	adult neuronal progenitor cell	WT	AHNP	miRNA	miRNA-4	More rapid growth in tissue culture, manipulates STAT 3, 6, HIF and others. Virulent (lethal) in some strains of mice as tachyzoites, but not pigs or humans.	miRNA-4	4	GT1 (type I)	WT	Infection with T. gondii GT1 strain (type I)	FALSE	0	0
119	Ngo	PRJNA241125	SRR1205924	19400558	149	C2GGYACXX	8	RNA-Seq	adult neuronal progenitor cell	WT	AHNP	miRNA	miRNA-3	More rapid growth in tissue culture, manipulates STAT 3, 6, HIF and others. Virulent (lethal) in some strains of mice as tachyzoites, but not pigs or humans.	miRNA-3	3	GT1 (type I)	WT	Infection with T. gondii GT1 strain (type I)	FALSE	0	0
120	Ngo	PRJNA241125	SRR1204597	17979605	149	C2GGYACXX	8	RNA-Seq	mononuclear cell	WT	MonoMac6	miRNA	miRNA-1	More rapid growth in tissue culture, manipulates STAT 3, 6, HIF and others. Virulent (lethal) in some strains of mice as tachyzoites, but not pigs or humans.	miRNA-1	1	GT1 (type I)	WT	Infection with T. gondii GT1 strain (type I)	FALSE	0	0
121	Ngo	PRJNA241125	SRR1204613	19772551	149	C2GGYACXX	8	RNA-Seq	mononuclear cell	WT	MonoMac6	miRNA	miRNA-2	More rapid growth in tissue culture, manipulates STAT 3, 6, HIF and others. Virulent (lethal) in some strains of mice as tachyzoites, but not pigs or humans.	miRNA-2	2	GT1 (type I)	WT	Infection with T. gondii GT1 strain (type I)	FALSE	0	0
122	Ngo	PRJNA241125	SRR1204591	17335303	149	C2GGYACXX	8	RNA-Seq	mononuclear cell	WT	MonoMac6	miRNA	miRNA-13	Intermediate virulence and cyst production in mice.	miRNA-13	13	VEG (type III)	WT	Infection with T. gondii VEG strain (type III)	FALSE	0	0
123	Ngo	PRJNA241125	SRR1204592	15767714	149	C2GGYACXX	8	RNA-Seq	mononuclear cell	WT	MonoMac6	miRNA	miRNA-14	Intermediate virulence and cyst production in mice.	miRNA-14	14	VEG (type III)	WT	Infection with T. gondii VEG strain (type III)	FALSE	0	0
124	Ngo	PRJNA241125	SRR1205097	13525062	150	C35RUACXX	4	RNA-Seq	adult neuronal progenitor cell	WT	AHNP	miRNA	miRNA-10	Slower growth in tissue culture; Less virulent (lethal),makes most brain cysts in mice. Type II GRA15 manipulates human NFKappaB and HDAC.	miRNA-10	10	ME49 (Type II)	WT	Infection with T. gondii ME49 strain (Type II)	FALSE	0	0
125	Ngo	PRJNA241125	SRR1205956	16052352	150	C35RUACXX	4	RNA-Seq	adult neuronal progenitor cell	WT	AHNP	miRNA	miRNA-9	Slower growth in tissue culture; Less virulent (lethal),makes most brain cysts in mice. Type II GRA15 manipulates human NFKappaB and HDAC.	miRNA-9	9	ME49 (Type II)	WT	Infection with T. gondii ME49 strain (Type II)	FALSE	0	0
126	Ngo	PRJNA241125	SRR1205105	13237497	150	C35RUACXX	4	RNA-Seq	adult neuronal progenitor cell	WT	AHNP	miRNA	miRNA-21	Pathogenicity in mice not well characterized; from congenitally infected Laotian infant in NCCTS. In U.S. child with hydrocephalus. He died suddenly in infancy.	miRNA-21	21	RAY (type IV)	WT	Infection with T. gondii RAY strain (type IV)	FALSE	0	0
127	Ngo	PRJNA241125	SRR1205944	14197475	150	C35RUACXX	4	RNA-Seq	adult neuronal progenitor cell	WT	AHNP	miRNA	miRNA-22	Pathogenicity in mice not well characterized; from congenitally infected Laotian infant in NCCTS. In U.S. child with hydrocephalus. He died suddenly in infancy.	miRNA-22	22	RAY (type IV)	WT	Infection with T. gondii RAY strain (type IV)	FALSE	0	0
128	Ngo	PRJNA241125	SRR1205729	12199178	150	C35RUACXX	6	RNA-Seq	adult neuronal progenitor cell	WT	AHNP	miRNA	miRNA-28	Unknown in mice, less virulent, found in Brazil in guinea fowl.	miRNA-28	28	TgBRDKH (tupe I/III)	WT	Infection with T. gondii TgBRDKH strain (tupe I/III)	FALSE	0.0256887	0
129	Ngo	PRJNA241125	SRR1205946	17555040	150	C35RUACXX	4	RNA-Seq	adult neuronal progenitor cell	WT	AHNP	miRNA	miRNA-27	Unknown in mice, less virulent, found in Brazil in guinea fowl.	miRNA-27	27	TgBRDKH (tupe I/III)	WT	Infection with T. gondii TgBRDKH strain (tupe I/III)	FALSE	0.0178514	0
130	Ngo	PRJNA241125	SRR1205721	31433501	150	C35RUACXX	6	RNA-Seq	adult neuronal progenitor cell	WT	AHNP	miRNA	miRNA-34	Hypervirulent in humans; From Guyana epidemic along Maroni River in Amazon tributary	miRNA-34	34	TgGUY_RUB (Amazonian)	WT	Infection with T. gondii TgGUY_RUB strain (Amazonian)	FALSE	25.961	34.2184
131	Ngo	PRJNA241125	SRR1205947	11721273	150	C35RUACXX	6	RNA-Seq	adult neuronal progenitor cell	WT	AHNP	miRNA	miRNA-33	Hypervirulent in humans; From Guyana epidemic along Maroni River in Amazon tributary	miRNA-33	33	TgGUY_RUB (Amazonian)	WT	Infection with T. gondii TgGUY_RUB strain (Amazonian)	FALSE	28.3938	38.169
132	Ngo	PRJNA241125	SRR1205104	13401931	150	C35RUACXX	4	RNA-Seq	adult neuronal progenitor cell	WT	AHNP	miRNA	miRNA-16	Intermediate virulence and cyst production in mice.	miRNA-16	16	VEG (type III)	WT	Infection with T. gondii VEG strain (type III)	FALSE	0	0
133	Ngo	PRJNA241125	SRR1205942	27576394	150	C35RUACXX	4	RNA-Seq	adult neuronal progenitor cell	WT	AHNP	miRNA	miRNA-15	Intermediate virulence and cyst production in mice.	miRNA-15	15	VEG (type III)	WT	Infection with T. gondii VEG strain (type III)	FALSE	0	0
134	Ngo	PRJNA241125	SRR1205948	6952379	150	C35RUACXX	6	RNA-Seq	adult neuronal progenitor cell	WT	AHNP	miRNA	miRNA-39	Control	miRNA-39	39	-	WT	Uninfected	FALSE	0	0
135	Ngo	PRJNA241125	SRR1205949	14349696	150	C35RUACXX	6	RNA-Seq	adult neuronal progenitor cell	WT	AHNP	miRNA	miRNA-40	Control	miRNA-40	40	-	WT	Uninfected	FALSE	0.0218389	0
136	Ngo	PRJNA241125	SRR1205730	15876668	150	C35RUACXX	8	RNA-Seq	mononuclear cell	WT	MonoMac6	miRNA	miRNA-7	Slower growth in tissue culture; Less virulent (lethal),makes most brain cysts in mice. Type II GRA15 manipulates human NFKappaB and HDAC.	miRNA-7	7	ME49 (Type II)	WT	Infection with T. gondii ME49 strain (Type II)	FALSE	0	0
137	Ngo	PRJNA241125	SRR1205734	17171086	150	C35RUACXX	4	RNA-Seq	mononuclear cell	WT	MonoMac6	miRNA	miRNA-8	Slower growth in tissue culture; Less virulent (lethal),makes most brain cysts in mice. Type II GRA15 manipulates human NFKappaB and HDAC.	miRNA-8	8	ME49 (Type II)	WT	Infection with T. gondii ME49 strain (Type II)	FALSE	0	0
138	Ngo	PRJNA241125	SRR1205943	16638730	150	C35RUACXX	4	RNA-Seq	mononuclear cell	WT	MonoMac6	miRNA	miRNA-19	Pathogenicity in mice not well characterized; from congenitally infected Laotian infant in NCCTS. In U.S. child with hydrocephalus. He died suddenly in infancy.	miRNA-19	19	RAY (type IV)	WT	Infection with T. gondii RAY strain (type IV)	FALSE	0	0
139	Ngo	PRJNA241125	SRR1205100	14724275	150	C35RUACXX	7	RNA-Seq	mononuclear cell	WT	MonoMac6	miRNA	miRNA-127	More rapid growth in tissue culture, manipulates STAT 3, 6, HIF and others. Virulent (lethal) in some strains of mice as tachyzoites, but not pigs or humans.	miRNA-127	127	RH (type I)	WT	Infection with T. gondii RH strain (type I)	FALSE	0	0
140	Ngo	PRJNA241125	SRR1205101	16801469	150	C35RUACXX	7	RNA-Seq	mononuclear cell	WT	MonoMac6	miRNA	miRNA-128	More rapid growth in tissue culture, manipulates STAT 3, 6, HIF and others. Virulent (lethal) in some strains of mice as tachyzoites, but not pigs or humans.	miRNA-128	128	RH (type I)	WT	Infection with T. gondii RH strain (type I)	FALSE	0	0
141	Ngo	PRJNA241125	SRR1205137	23470492	150	C35RUACXX	8	RNA-Seq	mononuclear cell	WT	MonoMac6	miRNA	miRNA-25	Unknown in mice, less virulent, found in Brazil in guinea fowl.	miRNA-25	25	TgBRDKH (tupe I/III)	WT	Infection with T. gondii TgBRDKH strain (tupe I/III)	FALSE	0	0
142	Ngo	PRJNA241125	SRR1205945	17387847	150	C35RUACXX	8	RNA-Seq	mononuclear cell	WT	MonoMac6	miRNA	miRNA-26	Unknown in mice, less virulent, found in Brazil in guinea fowl.	miRNA-26	26	TgBRDKH (tupe I/III)	WT	Infection with T. gondii TgBRDKH strain (tupe I/III)	FALSE	0	0
143	Ngo	PRJNA241125	SRR1205719	21780272	150	C35RUACXX	8	RNA-Seq	mononuclear cell	WT	MonoMac6	miRNA	miRNA-31	Hypervirulent in humans; From Guyana epidemic along Maroni River in Amazon tributary	miRNA-31	31	TgGUY_RUB (Amazonian)	WT	Infection with T. gondii TgGUY_RUB strain (Amazonian)	FALSE	8.46033	12.8113
144	Ngo	PRJNA241125	SRR1205102	15831958	150	C35RUACXX	8	RNA-Seq	mononuclear cell	WT	MonoMac6	miRNA	miRNA-129	Control	miRNA-129	129	-	WT	Uninfected	FALSE	0	0
145	Ngo	PRJNA241125	SRR1205939	18703060	150	C35RUACXX	8	RNA-Seq	mononuclear cell	WT	MonoMac6	miRNA	miRNA-130	Control	miRNA-130	130	-	WT	Uninfected	FALSE	0	0
146	Ngo	PRJNA241125	SRR1205196	12141384	154	C3EHPACXX	8	RNA-Seq	differentiated adult neuronal progenitor cell	WT	AHNP-derived neuronal	miRNA	miRNA-5	More rapid growth in tissue culture, manipulates STAT 3, 6, HIF and others. Virulent (lethal) in some strains of mice as tachyzoites, but not pigs or humans.	miRNA-5	5	GT1 (type I)	WT	Infection with T. gondii GT1 strain (type I)	FALSE	0	0
147	Ngo	PRJNA241125	SRR1205720	20365720	154	C3EHPACXX	1	RNA-Seq	mononuclear cell	WT	MonoMac6	miRNA	miRNA-32	Hypervirulent in humans; From Guyana epidemic along Maroni River in Amazon tributary	miRNA-32	32	TgGUY_RUB (Amazonian)	WT	Infection with T. gondii TgGUY_RUB strain (Amazonian)	FALSE	15.4339	17.1838
148	Ngo	PRJNA241125	SRR1205722	18119574	154	C3EHPACXX	1	RNA-Seq	mononuclear cell	WT	MonoMac6	miRNA	miRNA-37	Control	miRNA-37	37	-	WT	Uninfected	FALSE	0	0.0430155
149	Ngo	PRJNA241125	SRR1205723	12529633	154	C3EHPACXX	1	RNA-Seq	mononuclear cell	WT	MonoMac6	miRNA	miRNA-38	Control	miRNA-38	38	-	WT	Uninfected	FALSE	0	0
150	Ngo	PRJNA241125	SRR1205188	13009235	156	C42RTACXX	2	RNA-Seq	adult neuronal progenitor cell	WT	AHNP	miRNA	miRNA-117A	More rapid growth in tissue culture, manipulates STAT 3, 6, HIF and others. Virulent (lethal) in some strains of mice as tachyzoites, but not pigs or humans.	miRNA-117A	117A	RH (type I)	WT	Infection with T. gondii RH strain (type I)-ku (parental)	FALSE	0	0
151	Ngo	PRJNA241125	SRR1205958	10068400	156	C42RTACXX	2	RNA-Seq	adult neuronal progenitor cell	WT	AHNP	miRNA	miRNA-107A	More rapid growth in tissue culture, manipulates STAT 3, 6, HIF and others. Virulent (lethal) in some strains of mice as tachyzoites, but not pigs or humans.	miRNA-107A	107A	RH (type I)	WT	Infection with T. gondii RH strain (type I)-ku (parental)	FALSE	0	0
152	Ngo	PRJNA241125	SRR1205965	12611357	156	C42RTACXX	2	RNA-Seq	adult neuronal progenitor cell	WT	AHNP	miRNA	miRNA-118A	More rapid growth in tissue culture, manipulates STAT 3, 6, HIF and others. Virulent (lethal) in some strains of mice as tachyzoites, but not pigs or humans.	miRNA-118A	118A	RH (type I)	WT	Infection with T. gondii RH strain (type I)-ku (parental)	FALSE	0	0
153	Ngo	PRJNA241125	SRR1205976	13002029	156	C42RTACXX	1	RNA-Seq	differentiated adult neuronal progenitor cell	WT	AHNP-derived neuronal	miRNA	miRNA-6	More rapid growth in tissue culture, manipulates STAT 3, 6, HIF and others. Virulent (lethal) in some strains of mice as tachyzoites, but not pigs or humans.	miRNA-6	6	GT1 (type I)	WT	Infection with T. gondii GT1 strain (type I)	FALSE	0	0
154	Ngo	PRJNA241125	SRR1205966	11474956	156	C42RTACXX	1	RNA-Seq	differentiated adult neuronal progenitor cell	WT	AHNP-derived neuronal	miRNA	miRNA-18	Intermediate virulence and cyst production in mice.	miRNA-18	18	VEG (type III)	WT	Infection with T. gondii VEG strain (type III)	FALSE	0	0
155	Ngo	PRJNA241125	SRR1205191	12224877	156	C42RTACXX	1	RNA-Seq	differentiated adult neuronal progenitor cell	WT	AHNP-derived neuronal	miRNA	miRNA-42	Control	miRNA-42	42	-	WT	Uninfected	FALSE	0	0
156	Ngo	PRJNA241125	SRR1205968	11242471	156	C42RTACXX	1	RNA-Seq	differentiated adult neuronal progenitor cell	WT	AHNP-derived neuronal	miRNA	miRNA-41	Control	miRNA-41	41	-	WT	Uninfected	FALSE	0.0278748	0.0693285
157	Ngo	PRJNA241125	SRR1205182	15838347	156	C42RTACXX	1	RNA-Seq	mononuclear cell	WT	MonoMac6	miRNA	miRNA-105	Slower growth in tissue culture; Less virulent (lethal), makes most brain cysts in mice. Type II GRA15 manipulates human NFKappaB and HDAC.	miRNA-105	105	Pru (type II)	WT	Infection with T. gondii Pru strain (type II)-ku (parental)	FALSE	0	0
158	Ngo	PRJNA241125	SRR1205183	15765641	156	C42RTACXX	1	RNA-Seq	mononuclear cell	WT	MonoMac6	miRNA	miRNA-106	Slower growth in tissue culture; Less virulent (lethal), makes most brain cysts in mice. Type II GRA15 manipulates human NFKappaB and HDAC.	miRNA-106	106	Pru (type II)	WT	Infection with T. gondii Pru strain (type II)-ku (parental)	FALSE	0	0
159	Ngo	PRJNA241125	SRR1205967	13715468	156	C42RTACXX	1	RNA-Seq	mononuclear cell	WT	MonoMac6	miRNA	miRNA-20	Pathogenicity in mice not well characterized; from congenitally infected Laotian infant in NCCTS. In U.S. child with hydrocephalus. He died suddenly in infancy.	miRNA-20	20	RAY (type IV)	WT	Infection with T. gondii RAY strain (type IV)	FALSE	0	0
160	Ngo	PRJNA241125	SRR1205206	16879393	157	C457FACXX	1	RNA-Seq	adult neuronal progenitor cell	WT	AHNP	miRNA	miRNA-C	Atypical T. gondii strain	miRNA-C	C	EGS	WT	Infection with T. gondii EGS strain	FALSE	0	0
161	Ngo	PRJNA241125	SRR1205978	15578040	157	C457FACXX	1	RNA-Seq	adult neuronal progenitor cell	WT	AHNP	miRNA	miRNA-D	Atypical T. gondii strain	miRNA-D	D	EGS	WT	Infection with T. gondii EGS strain	FALSE	0	0
162	Ngo	PRJNA241125	SRR1205184	21256874	157	C457FACXX	1	RNA-Seq	adult neuronal progenitor cell	WT	AHNP	miRNA	miRNA-108A	More rapid growth in tissue culture, manipulates STAT 3, 6, HIF and others. Virulent (lethal) in some strains of mice as tachyzoites, but not pigs or humans.	miRNA-108A	108A	RH (type I)	WT	Infection with T. gondii RH strain (type I)-ku (parental)	FALSE	0	0
163	Ngo	PRJNA241125	SRR1205979	8665048	157	C457FACXX	1	RNA-Seq	differentiated adult neuronal progenitor cell	WT	AHNP-derived neuronal	miRNA	miRNA-E	Atypical T. gondii strain	miRNA-E	E	EGS	WT	Infection with T. gondii EGS strain	FALSE	0	0
164	Ngo	PRJNA241125	SRR1205980	13885258	157	C457FACXX	1	RNA-Seq	differentiated adult neuronal progenitor cell	WT	AHNP-derived neuronal	miRNA	miRNA-F	Atypical T. gondii strain	miRNA-F	F	EGS	WT	Infection with T. gondii EGS strain	FALSE	0	0
165	Ngo	PRJNA241125	SRR1205190	10732856	157	C457FACXX	8	RNA-Seq	differentiated adult neuronal progenitor cell	WT	AHNP-derived neuronal	miRNA	miRNA-35	Hypervirulent in humans; From Guyana epidemic along Maroni River in Amazon tributary	miRNA-35	35	TgGUY_RUB (Amazonian)	WT	Infection with T. gondii TgGUY_RUB strain (Amazonian)	FALSE	25.0522	30.3553
166	Ngo	PRJNA241125	SRR1205205	18817476	157	C457FACXX	1	RNA-Seq	mononuclear cell	WT	MonoMac6	miRNA	miRNA-A	Atypical T. gondii strain	miRNA-A	A	EGS	WT	Infection with T. gondii EGS strain	FALSE	0	0
167	Ngo	PRJNA241125	SRR1205977	16185808	157	C457FACXX	8	RNA-Seq	mononuclear cell	WT	MonoMac6	miRNA	miRNA-B	Atypical T. gondii strain	miRNA-B	B	EGS	WT	Infection with T. gondii EGS strain	FALSE	0	0
168	Ngo	PRJNA241125	SRR5640238	20109723	34	HFFNCBGXX	1	RNA-Seq	AHNP-derived neurons	WT	AHNP	miRNA	rm32_ND_EGS_9.6_171	miRNA sample from human AHNP cells infected with ND_EGS_9.6_171	GCID_TOXO_00142	142	EGS	WT	-	FALSE	0	0
169	Ngo	PRJNA241125	SRR5640386	19341183	34	HFFNCBGXX	1	RNA-Seq	AHNP-derived neurons	WT	AHNP	miRNA	rm33_ND_EGS_9.5_152	miRNA sample from human AHNP cells infected with ND_EGS_9.5_152	GCID_TOXO_00143	143	EGS	WT	-	FALSE	0	0
170	Ngo	PRJNA241125	SRR5640153	19507493	34	HFFNCBGXX	1	RNA-Seq	AHNP-derived neurons	WT	AHNP	miRNA	rm23_ND_GT-1_9.9_141	miRNA sample from human AHNP cells infected with ND_GT-1_9.9_141	GCID_TOXO_00133	133	GT1 (type I)	WT	-	FALSE	0	0
171	Ngo	PRJNA241125	SRR5640542	19762602	34	HFFNCBGXX	1	RNA-Seq	AHNP-derived neurons	WT	AHNP	miRNA	rm34_ND_GT-1_8.6_141	miRNA sample from human AHNP cells infected with ND_GT-1_8.6_141	GCID_TOXO_00144	144	GT1 (type I)	WT	-	FALSE	0	0
172	Ngo	PRJNA241125	SRR5640151	22462360	34	HFFNCBGXX	1	RNA-Seq	AHNP-derived neurons	WT	AHNP	miRNA	rm21_ND_Me49_8.4_54	miRNA sample from human AHNP cells infected with ND_Me49_8.4_54	GCID_TOXO_00131	131	ME49 (Type II)	WT	-	FALSE	0	0
173	Ngo	PRJNA241125	SRR5640544	20660301	34	HFFNCBGXX	1	RNA-Seq	AHNP-derived neurons	WT	AHNP	miRNA	rm35_ND_Me49_8.2_85	miRNA sample from human AHNP cells infected with ND_Me49_8.2_85	GCID_TOXO_00145	145	ME49 (Type II)	WT	-	FALSE	0	0
174	Ngo	PRJNA241125	SRR5640152	20718451	34	HFFNCBGXX	1	RNA-Seq	AHNP-derived neurons	WT	AHNP	miRNA	rm22_ND_VEG_8.5_145	miRNA sample from human AHNP cells infected with ND_VEG_8.5_145	GCID_TOXO_00132	132	VEG (type III)	WT	-	FALSE	0	0
175	Ngo	PRJNA241125	SRR5640543	20172478	34	HFFNCBGXX	1	RNA-Seq	AHNP-derived neurons	WT	AHNP	miRNA	rm36_ND_VEG_9_105	miRNA sample from human AHNP cells infected with ND_VEG_9_105	GCID_TOXO_00146	146	VEG (type III)	WT	-	FALSE	0	0
176	Ngo	PRJNA241125	SRR5640150	21232357	34	HFFNCBGXX	1	RNA-Seq	AHNP-derived neurons	WT	AHNP	miRNA	rm20_ND_none_8.9_120	miRNA sample from human AHNP cells infected with ND_none_8.9_120	GCID_TOXO_00130	130	-	WT	-	FALSE	0	0
177	Ngo	PRJNA241125	SRR5640545	18858465	34	HFFNCBGXX	1	RNA-Seq	AHNP-derived neurons	WT	AHNP	miRNA	rm37_ND_none_10_106	miRNA sample from human AHNP cells infected with ND_none_10_106	GCID_TOXO_00147	147	-	WT	-	FALSE	0	0
178	Ngo	PRJNA241125	SRR5640155	17564493	34	HFFNCBGXX	1	RNA-Seq	fibroblasts	WT	fibroblasts	miRNA	rm25_HFF_EGS_2_9.7_114	miRNA sample from human AHNP cells infected with HFF_EGS_2_9.7_114	GCID_TOXO_00135	135	EGS	WT	-	FALSE	0	0
179	Ngo	PRJNA241125	SRR5640156	18381000	34	HFFNCBGXX	1	RNA-Seq	fibroblasts	WT	fibroblasts	miRNA	rm26_HFF_EGS_18_9.9_145	miRNA sample from human AHNP cells infected with HFF_EGS_18_9.9_145	GCID_TOXO_00136	136	EGS	WT	-	FALSE	0	0
180	Ngo	PRJNA241125	SRR5640197	18343238	34	HFFNCBGXX	1	RNA-Seq	fibroblasts	WT	fibroblasts	miRNA	rm28_HFF_EGS_2_9.8_80	miRNA sample from human AHNP cells infected with HFF_EGS_2_9.8_80	GCID_TOXO_00138	138	EGS	WT	-	FALSE	0	0
181	Ngo	PRJNA241125	SRR5640202	17975745	34	HFFNCBGXX	1	RNA-Seq	fibroblasts	WT	fibroblasts	miRNA	rm29_HFF_EGS_18_9.9_154	miRNA sample from human AHNP cells infected with HFF_EGS_18_9.9_154	GCID_TOXO_00139	139	EGS	WT	-	FALSE	0	0
182	Ngo	PRJNA241125	SRR5640205	20150937	34	HFFNCBGXX	1	RNA-Seq	fibroblasts	WT	fibroblasts	miRNA	rm27_HFF_EGS_48_10_80	miRNA sample from human AHNP cells infected with HFF_EGS_48_10_80	GCID_TOXO_00137	137	EGS	WT	-	FALSE	0	0
183	Ngo	PRJNA241125	SRR5640226	16907399	34	HFFNCBGXX	1	RNA-Seq	fibroblasts	WT	fibroblasts	miRNA	rm30_HFF_EGS_48_9.2_109	miRNA sample from human AHNP cells infected with HFF_EGS_48_9.2_109	GCID_TOXO_00140	140	EGS	WT	-	FALSE	0	0
184	Ngo	PRJNA241125	SRR5640154	21008089	34	HFFNCBGXX	1	RNA-Seq	fibroblasts	WT	fibroblasts	miRNA	rm24_HFF_none_10_115	miRNA sample from human AHNP cells infected with HFF_none_10_115	GCID_TOXO_00134	134	-	WT	-	FALSE	0	0
185	Ngo	PRJNA241125	SRR5640354	18638250	34	HFFNCBGXX	1	RNA-Seq	fibroblasts	WT	fibroblasts	miRNA	rm31_HFF_none_8.9_110	miRNA sample from human AHNP cells infected with HFF_none_8.9_110	GCID_TOXO_00141	141	-	WT	-	FALSE	0	0
186	Ngo	PRJNA241125	SRR1205941	19890103	150	C35RUACXX	8	RNA-Seq	adult neuronal progenitor cell	WT	AHNP	miRNA	miRNA-139	Secreted protein into the host cell. Ribosomal protein/small subunit 13. Knockout results in G0 arrested parasite. First step of stress response and bradyzoite differentiation. Prolonged survival knockout 100% protective vaccine.	miRNA-139	139	RH (type I)	RPS 13-conditional KO-Tet on	Infection with T. gondii RH strain (type I) RPS 13-conditional KO-Tet on	FALSE	0	0
187	Ngo	PRJNA241125	SRR1205103	17822284	150	C35RUACXX	8	RNA-Seq	mononuclear cell	WT	MonoMac6	miRNA	miRNA-137	Secreted protein into the host cell. Ribosomal protein/small subunit 13. Knockout results in G0 arrested parasite. First step of stress response and bradyzoite differentiation. Prolonged survival knockout 100% protective vaccine.	miRNA-137	137	RH (type I)	RPS 13-conditional KO-Tet on	Infection with T. gondii RH strain (type I) RPS 13-conditional KO-Tet on	FALSE	0	0
188	Ngo	PRJNA241125	SRR1205940	18275356	150	C35RUACXX	8	RNA-Seq	mononuclear cell	WT	MonoMac6	miRNA	miRNA-138	Secreted protein into the host cell. Ribosomal protein/small subunit 13. Knockout results in G0 arrested parasite. First step of stress response and bradyzoite differentiation. Prolonged survival knockout 100% protective vaccine.	miRNA-138	138	RH (type I)	RPS 13-conditional KO-Tet on	Infection with T. gondii RH strain (type I) RPS 13-conditional KO-Tet on	FALSE	0	0
189	Ngo	PRJNA241125	SRR1205189	21728701	157	C457FACXX	1	RNA-Seq	adult neuronal progenitor cell	WT	AHNP	miRNA	miRNA-140	Secreted protein into the host cell. Ribosomal protein/small subunit 13. Knockout results in G0 arrested parasite. First step of stress response and bradyzoite differentiation. Prolonged survival knockout 100% protective vaccine.	miRNA-140	140	RH (type I)	RPS 13-conditional KO-Tet on	Infection with T. gondii RH strain (type I) RPS 13-conditional KO-Tet on	FALSE	0	0
190	Ngo	PRJNA241125	SRR1205952	58638561	150	C35RUACXX	6	RNA-Seq	adult neuronal progenitor cell	WT	AHNP	miRNA	miRNA-73	Secreted protein into the host cell. Ribosomal protein/small subunit 13. Knockout results in G0 arrested parasite. First step of stress response and bradyzoite differentiation. Prolonged survival knockout 100% protective vaccine.	miRNA-73	73	RH (type I)	RPS 13-conditional KO-Tet off	Infection with T. gondii RH strain (type I) RPS 13-conditional KO-Tet off	FALSE	0.00534429	0.013292
191	Ngo	PRJNA241125	SRR1205953	12781386	150	C35RUACXX	6	RNA-Seq	adult neuronal progenitor cell	WT	AHNP	miRNA	miRNA-74	Secreted protein into the host cell. Ribosomal protein/small subunit 13. Knockout results in G0 arrested parasite. First step of stress response and bradyzoite differentiation. Prolonged survival knockout 100% protective vaccine.	miRNA-74	74	RH (type I)	RPS 13-conditional KO-Tet off	Infection with T. gondii RH strain (type I) RPS 13-conditional KO-Tet off	FALSE	0.0245186	0
192	Ngo	PRJNA241125	SRR1205731	12524798	154	C3EHPACXX	8	RNA-Seq	mononuclear cell	WT	MonoMac6	miRNA	miRNA-72	Secreted protein into the host cell. Ribosomal protein/small subunit 13. Knockout results in G0 arrested parasite. First step of stress response and bradyzoite differentiation. Prolonged survival knockout 100% protective vaccine.	miRNA-72	72	RH (type I)	RPS 13-conditional KO-Tet off	Infection with T. gondii RH strain (type I) RPS 13-conditional KO-Tet off	FALSE	0	0
193	Ngo	PRJNA241125	SRR1205951	17759000	154	C3EHPACXX	1	RNA-Seq	mononuclear cell	WT	MonoMac6	miRNA	miRNA-71	Secreted protein into the host cell. Ribosomal protein/small subunit 13. Knockout results in G0 arrested parasite. First step of stress response and bradyzoite differentiation. Prolonged survival knockout 100% protective vaccine.	miRNA-71	71	RH (type I)	RPS 13-conditional KO-Tet off	Infection with T. gondii RH strain (type I) RPS 13-conditional KO-Tet off	FALSE	0.0176463	0
194	Ngo	PRJNA241125	SRR1205202	33007559	156	C42RTACXX	2	RNA-Seq	differentiated adult neuronal progenitor cell	WT	AHNP-derived neuronal	miRNA	miRNA-75	Secreted protein into the host cell. Ribosomal protein/small subunit 13. Knockout results in G0 arrested parasite. First step of stress response and bradyzoite differentiation. Prolonged survival knockout 100% protective vaccine.	miRNA-75	75	RH (type I)	RPS 13-conditional KO-Tet off	Infection with T. gondii RH strain (type I) RPS 13-conditional KO-Tet off	FALSE	0	0
195	Ngo	PRJNA241125	SRR1205204	20804951	156	C42RTACXX	3	RNA-Seq	differentiated adult neuronal progenitor cell	WT	AHNP-derived neuronal	miRNA	miRNA-76	Secreted protein into the host cell. Ribosomal protein/small subunit 13. Knockout results in G0 arrested parasite. First step of stress response and bradyzoite differentiation. Prolonged survival knockout 100% protective vaccine.	miRNA-76	76	RH (type I)	RPS 13-conditional KO-Tet off	Infection with T. gondii RH strain (type I) RPS 13-conditional KO-Tet off	FALSE	0	0
196	Ngo	PRJNA241125	SRR1205200	17761773	156	C42RTACXX	3	RNA-Seq	adult neuronal progenitor cell	WT	AHNP	miRNA	miRNA-55A	ROP5 is a vaccine candidate and it has been implicated as a major virulence factor that reduces the accumulation of immunity-related GTPases (IRG) in parasitophorous vacuole membrane (PVM), which maintains PVM integrity and evades IFN_-mediated killing...	miRNA-55A	55A	RH (type I)	ROP 5-KO	Infection with T. gondii RH strain (type I) ROP 5-KO	FALSE	0	0
197	Ngo	PRJNA241125	SRR1205187	13053745	156	C42RTACXX	3	RNA-Seq	mononuclear cell	WT	MonoMac6	miRNA	miRNA-117	ROP5 is a vaccine candidate and it has been implicated as a major virulence factor that reduces the accumulation of immunity-related GTPases (IRG) in parasitophorous vacuole membrane (PVM), which maintains PVM integrity and evades IFN_-mediated killing...	miRNA-117	117	RH (type I)	ROP 5-KO	Infection with T. gondii RH strain (type I) ROP 5-KO	FALSE	0	0
198	Ngo	PRJNA241125	SRR1205201	20293897	156	C42RTACXX	1	RNA-Seq	mononuclear cell	WT	MonoMac6	miRNA	miRNA-56	ROP5 is a vaccine candidate and it has been implicated as a major virulence factor that reduces the accumulation of immunity-related GTPases (IRG) in parasitophorous vacuole membrane (PVM), which maintains PVM integrity and evades IFN_-mediated killing...	miRNA-56	56	RH (type I)	ROP 5-KO	Infection with T. gondii RH strain (type I) ROP 5-KO	FALSE	0	0
199	Ngo	PRJNA241125	SRR1205964	17588762	156	C42RTACXX	3	RNA-Seq	mononuclear cell	WT	MonoMac6	miRNA	miRNA-118	ROP5 is a vaccine candidate and it has been implicated as a major virulence factor that reduces the accumulation of immunity-related GTPases (IRG) in parasitophorous vacuole membrane (PVM), which maintains PVM integrity and evades IFN_-mediated killing...	miRNA-118	118	RH (type I)	ROP 5-KO	Infection with T. gondii RH strain (type I) ROP 5-KO	FALSE	0	0
200	Ngo	PRJNA241125	SRR1205975	22395324	157	C457FACXX	1	RNA-Seq	adult neuronal progenitor cell	WT	AHNP	miRNA	miRNA-56A	ROP5 is a vaccine candidate and it has been implicated as a major virulence factor that reduces the accumulation of immunity-related GTPases (IRG) in parasitophorous vacuole membrane (PVM), which maintains PVM integrity and evades IFN_-mediated killing...	miRNA-56A	56A	RH (type I)	ROP 5-KO	Infection with T. gondii RH strain (type I) ROP 5-KO	FALSE	0	0
201	Ngo	PRJNA241125	SRR1205199	20865848	157	C457FACXX	7	RNA-Seq	mononuclear cell	WT	MonoMac6	miRNA	miRNA-55	ROP5 is a vaccine candidate and it has been implicated as a major virulence factor that reduces the accumulation of immunity-related GTPases (IRG) in parasitophorous vacuole membrane (PVM), which maintains PVM integrity and evades IFN_-mediated killing...	miRNA-55	55	RH (type I)	ROP 5-KO	Infection with T. gondii RH strain (type I) ROP 5-KO	FALSE	0	0
202	Ngo	PRJNA241125	SRR1205727	21279805	150	C35RUACXX	6	RNA-Seq	mononuclear cell	WT	MonoMac6	miRNA	miRNA-52	Type II Prugneaud strain with a type I-GRA15 domain swap. Secreted protein into the host cell. Modulates NFKappaB, interacts with HDAC.	miRNA-52	52	Pru (type II)	KO GRA 15-KO-Domain Swap	Infection with T. gondii Pru strain (type II) KO GRA 15-KO-Domain Swap	FALSE	0.0147267	0
203	Ngo	PRJNA241125	SRR1205728	19248161	154	C3EHPACXX	1	RNA-Seq	adult neuronal progenitor cell	WT	AHNP	miRNA	miRNA-54	Type II Prugneaud strain with a type I-GRA15 domain swap. Secreted protein into the host cell. Modulates NFKappaB, interacts with HDAC.	miRNA-54	54	Pru (type II)	KO GRA 15-KO-Domain Swap	Infection with T. gondii Pru strain (type II) KO GRA 15-KO-Domain Swap	FALSE	0	0
204	Ngo	PRJNA241125	SRR1205950	17707509	154	C3EHPACXX	1	RNA-Seq	adult neuronal progenitor cell	WT	AHNP	miRNA	miRNA-53	Type II Prugneaud strain with a type I-GRA15 domain swap. Secreted protein into the host cell. Modulates NFKappaB, interacts with HDAC.	miRNA-53	53	Pru (type II)	KO GRA 15-KO-Domain Swap	Infection with T. gondii Pru strain (type II) KO GRA 15-KO-Domain Swap	FALSE	0	0
205	Ngo	PRJNA241125	SRR1205726	12362920	154	C3EHPACXX	1	RNA-Seq	mononuclear cell	WT	MonoMac6	miRNA	miRNA-51	Type II Prugneaud strain with a type I-GRA15 domain swap. Secreted protein into the host cell. Modulates NFKappaB, interacts with HDAC.	miRNA-51	51	Pru (type II)	KO GRA 15-KO-Domain Swap	Infection with T. gondii Pru strain (type II) KO GRA 15-KO-Domain Swap	FALSE	0	0
206	Ngo	PRJNA241125	SRR1205194	13767521	154	C3EHPACXX	8	RNA-Seq	adult neuronal progenitor cell	WT	AHNP	miRNA	miRNA-45A	GRA1 is a good vaccine candidate. Interacts with TGF beta in human PBMC.	miRNA-45A	45A	Pru (type II)	GRA 1-KO	Infection with T. gondii Pru strain (type II) GRA 1-KO	FALSE	0	0
207	Ngo	PRJNA241125	SRR1205195	15050327	154	C3EHPACXX	8	RNA-Seq	adult neuronal progenitor cell	WT	AHNP	miRNA	miRNA-46A	GRA1 is a good vaccine candidate. Interacts with TGF beta in human PBMC.	miRNA-46A	46A	Pru (type II)	GRA 1-KO	Infection with T. gondii Pru strain (type II) GRA 1-KO	FALSE	0	0
208	Ngo	PRJNA241125	SRR1205192	15248845	154	C3EHPACXX	8	RNA-Seq	mononuclear cell	WT	MonoMac6	miRNA	miRNA-43	GRA1 is a good vaccine candidate. Interacts with TGF beta in human PBMC.	miRNA-43	43	Pru (type II)	GRA 1-KO	Infection with T. gondii Pru strain (type II) GRA 1-KO	FALSE	0	0
209	Ngo	PRJNA241125	SRR1205193	15356260	157	C457FACXX	7	RNA-Seq	mononuclear cell	WT	MonoMac6	miRNA	miRNA-44	GRA1 is a good vaccine candidate. Interacts with TGF beta in human PBMC.	miRNA-44	44	Pru (type II)	GRA 1-KO	Infection with T. gondii Pru strain (type II) GRA 1-KO	FALSE	0	0
210	Ngo	PRJNA241125	SRR1205911	22078985	149	C2GGYACXX	8	RNA-Seq	adult neuronal progenitor cell	WT	AHNP	miRNA	miRNA-115	Type II Prugneaud strain with a type I-GRA15 domain swap. Secreted protein into the host cell. Modulates NFKappaB, interacts with HDAC.	miRNA-115	115	Pru (type II)	GRA 15-KO-Domain Swap	Infection with T. gondii Pru strain (type II) GRA 15-KO-Domain Swap	FALSE	0	0
211	Ngo	PRJNA241125	SRR1205912	22053037	149	C2GGYACXX	8	RNA-Seq	adult neuronal progenitor cell	WT	AHNP	miRNA	miRNA-116	Type II Prugneaud strain with a type I-GRA15 domain swap. Secreted protein into the host cell. Modulates NFKappaB, interacts with HDAC.	miRNA-116	116	Pru (type II)	GRA 15-KO-Domain Swap	Infection with T. gondii Pru strain (type II) GRA 15-KO-Domain Swap	FALSE	0	0
212	Ngo	PRJNA241125	SRR1205099	16935271	150	C35RUACXX	7	RNA-Seq	mononuclear cell	WT	MonoMac6	miRNA	miRNA-113	Type II Prugneaud strain with a type I-GRA15 domain swap. Secreted protein into the host cell. Modulates NFKappaB, interacts with HDAC.	miRNA-113	113	Pru (type II)	GRA 15-KO-Domain Swap	Infection with T. gondii Pru strain (type II) GRA 15-KO-Domain Swap	FALSE	0	0
213	Ngo	PRJNA241125	SRR1205938	15003913	150	C35RUACXX	7	RNA-Seq	mononuclear cell	WT	MonoMac6	miRNA	miRNA-114	Type II Prugneaud strain with a type I-GRA15 domain swap. Secreted protein into the host cell. Modulates NFKappaB, interacts with HDAC.	miRNA-114	114	Pru (type II)	GRA 15-KO-Domain Swap	Infection with T. gondii Pru strain (type II) GRA 15-KO-Domain Swap	FALSE	0	0
214	Ngo	PRJNA241125	SRR1205186	10656468	156	C42RTACXX	2	RNA-Seq	differentiated adult neuronal progenitor cell	WT	AHNP-derived neuronal	miRNA	miRNA-115A	Type II Prugneaud strain with a type I-GRA15 domain swap. Secreted protein into the host cell. Modulates NFKappaB, interacts with HDAC.	miRNA-115A	115A	Pru (type II)	GRA 15-KO-Domain Swap	Infection with T. gondii Pru strain (type II) GRA 15-KO-Domain Swap	FALSE	0	0
215	Ngo	PRJNA241125	SRR1205197	16448346	156	C42RTACXX	3	RNA-Seq	differentiated adult neuronal progenitor cell	WT	AHNP-derived neuronal	miRNA	miRNA-53A	Type II Prugneaud strain with a type I-GRA15 domain swap. Secreted protein into the host cell. Modulates NFKappaB, interacts with HDAC.	miRNA-53A	53A	Pru (type II)	GRA 15-KO-Domain Swap	Infection with T. gondii Pru strain (type II) GRA 15-KO-Domain Swap	FALSE	0	0
216	Ngo	PRJNA241125	SRR1205963	18267060	156	C42RTACXX	3	RNA-Seq	differentiated adult neuronal progenitor cell	WT	AHNP-derived neuronal	miRNA	miRNA-116A	Type II Prugneaud strain with a type I-GRA15 domain swap. Secreted protein into the host cell. Modulates NFKappaB, interacts with HDAC.	miRNA-116A	116A	Pru (type II)	GRA 15-KO-Domain Swap	Infection with T. gondii Pru strain (type II) GRA 15-KO-Domain Swap	FALSE	0	0
217	Ngo	PRJNA241125	SRR1205198	13458592	157	C457FACXX	8	RNA-Seq	differentiated adult neuronal progenitor cell	WT	AHNP-derived neuronal	miRNA	miRNA-54A	Type II Prugneaud strain with a type I-GRA15 domain swap. Secreted protein into the host cell. Modulates NFKappaB, interacts with HDAC.	miRNA-54A	54A	Pru (type II)	GRA 15-KO-Domain Swap	Infection with T. gondii Pru strain (type II) GRA 15-KO-Domain Swap	FALSE	0.116424	0
218	Ngo	PRJNA241125	SRR1205098	12246548	154	C3EHPACXX	8	RNA-Seq	mononuclear cell	WT	MonoMac6	miRNA	miRNA-110	GRA10 knockout parasites can escape cell death phenotype in MonoMac 6 cells. Said to interact with TAF1B	miRNA-110	110	RH (type I)	GRA 10-conditional KO-Tet on	Infection with T. gondii RH strain (type I) GRA 10-conditional KO-Tet on	FALSE	0	0
219	Ngo	PRJNA241125	SRR1205937	21448898	154	C3EHPACXX	8	RNA-Seq	mononuclear cell	WT	MonoMac6	miRNA	miRNA-109	GRA10 knockout parasites can escape cell death phenotype in MonoMac 6 cells. Said to interact with TAF1B	miRNA-109	109	RH (type I)	GRA 10-conditional KO-Tet on	Infection with T. gondii RH strain (type I) GRA 10-conditional KO-Tet on	FALSE	0	0
220	Ngo	PRJNA241125	SRR1205961	18813114	156	C42RTACXX	3	RNA-Seq	adult neuronal progenitor cell	WT	AHNP	miRNA	miRNA-111A	GRA10 knockout parasites can escape cell death phenotype in MonoMac 6 cells. Said to interact with TAF1B	miRNA-111A	111A	RH (type I)	GRA 10-conditional KO-Tet on	Infection with T. gondii RH strain (type I) GRA 10-conditional KO-Tet on	FALSE	0	0
221	Ngo	PRJNA241125	SRR1205962	15486034	156	C42RTACXX	2	RNA-Seq	adult neuronal progenitor cell	WT	AHNP	miRNA	miRNA-112A	GRA10 knockout parasites can escape cell death phenotype in MonoMac 6 cells. Said to interact with TAF1B	miRNA-112A	112A	RH (type I)	GRA 10-conditional KO-Tet on	Infection with T. gondii RH strain (type I) GRA 10-conditional KO-Tet on	FALSE	0	0
222	Ngo	PRJNA241125	SRR1205185	34390567	156	C42RTACXX	2	RNA-Seq	differentiated adult neuronal progenitor cell	WT	AHNP-derived neuronal	miRNA	miRNA-112	GRA10 knockout parasites can escape cell death phenotype in MonoMac 6 cells. Said to interact with TAF1B	miRNA-112	112	RH (type I)	GRA 10-conditional KO-Tet on	Infection with T. gondii RH strain (type I) GRA 10-conditional KO-Tet on	FALSE	0	0
223	Ngo	PRJNA241125	SRR1205960	12994130	156	C42RTACXX	2	RNA-Seq	differentiated adult neuronal progenitor cell	WT	AHNP-derived neuronal	miRNA	miRNA-111	GRA10 knockout parasites can escape cell death phenotype in MonoMac 6 cells. Said to interact with TAF1B	miRNA-111	111	RH (type I)	GRA 10-conditional KO-Tet on	Infection with T. gondii RH strain (type I) GRA 10-conditional KO-Tet on	FALSE	0	0
224	Ngo	PRJNA241125	SRR1205724	19400258	154	C3EHPACXX	1	RNA-Seq	mononuclear cell	WT	MonoMac6	miRNA	miRNA-47	GRA10 knockout parasites can escape cell death phenotype in MonoMac 6 cells. Said to interact with TAF1B	miRNA-47	47	RH (type I)	GRA 10-conditional KO-Tet off	Infection with T. gondii RH strain (type I) GRA 10-conditional KO-Tet off	FALSE	0	0.0401759
225	Ngo	PRJNA241125	SRR1205725	16087784	154	C3EHPACXX	1	RNA-Seq	mononuclear cell	WT	MonoMac6	miRNA	miRNA-48	GRA10 knockout parasites can escape cell death phenotype in MonoMac 6 cells. Said to interact with TAF1B	miRNA-48	48	RH (type I)	GRA 10-conditional KO-Tet off	Infection with T. gondii RH strain (type I) GRA 10-conditional KO-Tet off	FALSE	0	0
226	Ngo	PRJNA241125	SRR1205970	21833765	156	C42RTACXX	1	RNA-Seq	adult neuronal progenitor cell	WT	AHNP	miRNA	miRNA-49A	GRA10 knockout parasites can escape cell death phenotype in MonoMac 6 cells. Said to interact with TAF1B	miRNA-49A	49A	RH (type I)	GRA 10-conditional KO-Tet off	Infection with T. gondii RH strain (type I) GRA 10-conditional KO-Tet off	FALSE	0	0
227	Ngo	PRJNA241125	SRR1205974	23089747	156	C42RTACXX	3	RNA-Seq	adult neuronal progenitor cell	WT	AHNP	miRNA	miRNA-50A	GRA10 knockout parasites can escape cell death phenotype in MonoMac 6 cells. Said to interact with TAF1B	miRNA-50A	50A	RH (type I)	GRA 10-conditional KO-Tet off	Infection with T. gondii RH strain (type I) GRA 10-conditional KO-Tet off	FALSE	0	0
228	Ngo	PRJNA241125	SRR1205969	52503782	156	C42RTACXX	2	RNA-Seq	differentiated adult neuronal progenitor cell	WT	AHNP-derived neuronal	miRNA	miRNA-49	GRA10 knockout parasites can escape cell death phenotype in MonoMac 6 cells. Said to interact with TAF1B	miRNA-49	49	RH (type I)	GRA 10-conditional KO-Tet off	Infection with T. gondii RH strain (type I) GRA 10-conditional KO-Tet off	FALSE	0	0
229	Ngo	PRJNA241125	SRR1205972	19122373	157	C457FACXX	1	RNA-Seq	differentiated adult neuronal progenitor cell	WT	AHNP-derived neuronal	miRNA	miRNA-50	GRA10 knockout parasites can escape cell death phenotype in MonoMac 6 cells. Said to interact with TAF1B	miRNA-50	50	RH (type I)	GRA 10-conditional KO-Tet off	Infection with T. gondii RH strain (type I) GRA 10-conditional KO-Tet off	FALSE	0	0
230	Ngo	PRJNA241125	SRR1205177	16811808	150	C35RUACXX	7	RNA-Seq	differentiated adult neuronal progenitor cell	KD	HM_ NALP1 knock down	miRNA	miRNA-81	More rapid growth in tissue culture, manipulates STAT 3, 6, HIF and others. Virulent (lethal) in some strains of mice as tachyzoites, but not pigs or humans.	miRNA-81	81	RH (type I)	WT	Infection with T. gondii RH strain (type I)	FALSE	0	0
231	Ngo	PRJNA241125	SRR1205178	21930528	150	C35RUACXX	7	RNA-Seq	differentiated adult neuronal progenitor cell	KD	HM_ NALP1 knock down	miRNA	miRNA-82	More rapid growth in tissue culture, manipulates STAT 3, 6, HIF and others. Virulent (lethal) in some strains of mice as tachyzoites, but not pigs or humans.	miRNA-82	82	RH (type I)	WT	Infection with T. gondii RH strain (type I)	FALSE	0	0
232	Ngo	PRJNA241125	SRR1205733	16359390	150	C35RUACXX	6	RNA-Seq	differentiated adult neuronal progenitor cell	KD	HM_ ALOX12 knock down	miRNA	miRNA-78	More rapid growth in tissue culture, manipulates STAT 3, 6, HIF and others. Virulent (lethal) in some strains of mice as tachyzoites, but not pigs or humans.	miRNA-78	78	RH (type I)	WT	Infection with T. gondii RH strain (type I)	FALSE	0.0191561	0
233	Ngo	PRJNA241125	SRR1205179	16443887	150	C35RUACXX	7	RNA-Seq	differentiated adult neuronal progenitor cell	KD	HM_ NALP1 knock down	miRNA	miRNA-83	Control	miRNA-83	83	-	WT	Uninfected	FALSE	0	0
234	Ngo	PRJNA241125	SRR1205180	21583783	150	C35RUACXX	7	RNA-Seq	differentiated adult neuronal progenitor cell	KD	HM_ NALP1 knock down	miRNA	miRNA-84	Control	miRNA-84	84	-	WT	Uninfected	FALSE	0	0
235	Ngo	PRJNA241125	SRR1205955	19689085	150	C35RUACXX	7	RNA-Seq	differentiated adult neuronal progenitor cell	KD	HM_ ALOX12 knock down	miRNA	miRNA-80	Control	miRNA-80	80	-	WT	Uninfected	FALSE	0	0
236	Ngo	PRJNA241125	SRR1205732	20566710	154	C3EHPACXX	8	RNA-Seq	differentiated adult neuronal progenitor cell	KD	HM_ ALOX12 knock down	miRNA	miRNA-77	More rapid growth in tissue culture, manipulates STAT 3, 6, HIF and others. Virulent (lethal) in some strains of mice as tachyzoites, but not pigs or humans.	miRNA-77	77	RH (type I)	WT	Infection with T. gondii RH strain (type I)	FALSE	0	0
237	Ngo	PRJNA241125	SRR1205954	18761891	154	C3EHPACXX	8	RNA-Seq	differentiated adult neuronal progenitor cell	KD	HM_ ALOX12 knock down	miRNA	miRNA-79	Control	miRNA-79	79	-	WT	Uninfected	FALSE	0	0
